# Supplementary material for: Low androgen signaling rescues genome integrity with innate immune response by reducing fertility in humans
Source: Cell Death Dis. 2024 Jan 11;15(1):30. doi: 10.1038/s41419-023-06397-5 (PMC10784536; doi:10.1038/s41419-023-06397-5)
Supplement: Supplementary file 6 — Supplementary dataset 2 [file 41419_2023_6397_MOESM6_ESM.xlsx]

## Sheet: Read me
Gene Name	Gene Name of the entry
CAIS-4 log2 ratio	Median protein ratios of CAIS vs Control [log2]
CAIS-10 log2 ratio	Median protein ratios of CAIS vs Control [log2]
CAIS-8 log2 ratio	Median protein ratios of CAIS vs Control [log2]
GOBP name	Gene ontology biological pathway Name
GOMF name	Gene ontology metabolic function Name
GOCC name	Gene ontology cellular component Name
KEGG pathway name	Kyoto Encyclopedia of Genes and Genomes Name
Protein Names	Protein Name of the entry
ENSG	Ensembl Gene ID (http://www.ensembl.org/index.html)
Uniprot	Uniprot Accession Number

## Sheet: Figure 1b
Gene name	CAIS-4 log2 ratio	CAIS-10 log2 ratio	CAIS-8 log2 ratio	GOBP name	GOMF name	GOCC name	KEGG name	Protein names	ENSG	Uniprot
ORM1	-0.178348	-0.736684	0.312392	acute inflammatory response;acute-phase response;biological regulation;defense response;establishment of localization;inflammatory response;negative regulation of biological process;negative regulation of cytokine production;negative regulation of interleukin-6 production;negative regulation of multicellular organismal process;negative regulation of tumor necrosis factor production;regulation of …		blood microparticle;extracellular membrane-bounded organelle;extracellular organelle;extracellular region;extracellular region part;extracellular space;extracellular vesicular exosome;membrane-bounded organelle;membrane-bounded vesicle;organelle;vesicle		Alpha-1-acid glycoprotein 1	ENSG00000229314	P02763
SERPINA1	0.444418	0.16903	-0.177319	acute inflammatory response;acute-phase response;biological regulation;blood coagulation;cell activation;cellular process;coagulation;defense response;establishment of localization;establishment of localization in cell;exocytosis;hemostasis;inflammatory response;multicellular organismal process;negative regulation of catalytic activity;negative regulation of endopeptidase activity;negative regula…	binding;endopeptidase inhibitor activity;endopeptidase regulator activity;enzyme binding;enzyme inhibitor activity;enzyme regulator activity;glycoprotein binding;identical protein binding;peptidase inhibitor activity;peptidase regulator activity;protease binding;protein binding;serine-type endopeptidase inhibitor activity	cell part;cytoplasmic membrane-bounded vesicle lumen;cytoplasmic part;cytoplasmic vesicle part;endoplasmic reticulum;extracellular matrix;extracellular membrane-bounded organelle;extracellular organelle;extracellular region;extracellular region part;extracellular space;extracellular vesicular exosome;Golgi apparatus;intracellular membrane-bounded organelle;intracellular organelle;intracellular or…	Complement and coagulation cascades	Alpha-1-antitrypsin	ENSG00000197249	P01009
SERPINF2	0.0967839	-0.443324	-0.728474	acute inflammatory response;acute-phase response;anatomical structure morphogenesis;biological regulation;blood coagulation;blood vessel morphogenesis;cell activation;cellular component organization;cellular component organization at cellular level;cellular component organization or biogenesis;cellular component organization or biogenesis at cellular level;cellular process;circulatory system proc…	binding;endopeptidase inhibitor activity;endopeptidase regulator activity;enzyme binding;enzyme inhibitor activity;enzyme regulator activity;identical protein binding;peptidase inhibitor activity;peptidase regulator activity;protease binding;protein binding;protein dimerization activity;protein homodimerization activity;serine-type endopeptidase inhibitor activity	blood microparticle;cell part;cell surface;cytoplasmic membrane-bounded vesicle lumen;cytoplasmic part;cytoplasmic vesicle part;extracellular membrane-bounded organelle;extracellular organelle;extracellular region;extracellular region part;extracellular space;extracellular vesicular exosome;fibrinogen complex;intracellular organelle part;intracellular part;macromolecular complex;membrane-bounded …	Complement and coagulation cascades	Alpha-2-antiplasmin	ENSG00000167711;ENSG00000276838	P08697
AHSG	0.921191	0.25089	1.21391	acute inflammatory response;acute-phase response;anatomical structure development;biological regulation;cellular component organization;cellular component organization or biogenesis;cellular membrane organization;cellular process;defense response;developmental process;endocytosis;establishment of localization;inflammatory response;membrane invagination;membrane organization;multicellular organism…	cysteine-type endopeptidase inhibitor activity;endopeptidase inhibitor activity;endopeptidase regulator activity;enzyme inhibitor activity;enzyme regulator activity;kinase inhibitor activity;kinase regulator activity;peptidase inhibitor activity;peptidase regulator activity	blood microparticle;extracellular membrane-bounded organelle;extracellular organelle;extracellular region;extracellular region part;extracellular space;extracellular vesicular exosome;membrane-bounded organelle;membrane-bounded vesicle;organelle;vesicle		Alpha-2-HS-glycoprotein	ENSG00000145192	P02765
AIMP1	0.204909	0.0898943	-0.296714	alcohol metabolic process;amine metabolic process;amino acid activation;anatomical structure formation involved in morphogenesis;angiogenesis;apoptosis;biological adhesion;biological regulation;carbohydrate metabolic process;carboxylic acid metabolic process;cell adhesion;cell communication;cell death;cell migration;cell motility;cell-cell signaling;cellular amine metabolic process;cellular amino…	binding;cytokine activity;enzyme binding;GTPase binding;identical protein binding;nucleic acid binding;protein binding;protein dimerization activity;protein homodimerization activity;receptor binding;RNA binding;tRNA binding	aminoacyl-tRNA synthetase multienzyme complex;cell part;cell surface;cytoplasm;cytoplasmic membrane-bounded vesicle;cytoplasmic part;cytoplasmic vesicle;cytosol;endoplasmic reticulum;extracellular region part;extracellular space;Golgi apparatus;intracellular membrane-bounded organelle;intracellular organelle;intracellular part;macromolecular complex;membrane;membrane-bounded organelle;membrane-bo…		Aminoacyl tRNA synthase complex-interacting multifunctional protein 1	ENSG00000164022	Q12904
ANXA1	0.225915	0.32127	0.406544	acid secretion;alpha-beta T cell activation;alpha-beta T cell differentiation;anatomical structure development;arachidonic acid secretion;biological regulation;carboxylic acid transport;cell activation;cell differentiation;cell surface receptor linked signaling pathway;cellular component movement;cellular developmental process;cellular macromolecule metabolic process;cellular metabolic process;ce…	ATPase activity;ATPase activity, coupled;binding;binding, bridging;calcium ion binding;calcium-dependent phospholipid binding;calcium-dependent protein binding;catalytic activity;cation binding;DNA binding;DNA-dependent ATPase activity;double-stranded DNA-dependent ATPase activity;enzyme inhibitor activity;enzyme regulator activity;helicase activity;hydrolase activity;hydrolase activity, acting o…	adherens junction;anchoring junction;basolateral plasma membrane;cell junction;cell part;cell projection;cell surface;cell-substrate adherens junction;cell-substrate junction;cilium;cornified envelope;cytoplasm;cytoplasmic part;cytoskeleton;endosome;extracellular membrane-bounded organelle;extracellular organelle;extracellular region;extracellular region part;extracellular space;extracellular ves…		Annexin A1	ENSG00000135046	P04083
APOC3	-0.41278	-0.681129	-0.00833956	acylglycerol catabolic process;acylglycerol metabolic process;alcohol metabolic process;biological regulation;carbohydrate homeostasis;catabolic process;cell surface receptor linked signaling pathway;cellular catabolic process;cellular chemical homeostasis;cellular component assembly;cellular component organization;cellular component organization or biogenesis;cellular glucose homeostasis;cellula…	binding;cholesterol binding;enzyme inhibitor activity;enzyme regulator activity;high-density lipoprotein particle receptor binding;lipase inhibitor activity;lipid binding;lipoprotein particle receptor binding;phospholipid binding;protein binding;receptor binding;steroid binding;sterol binding	cell part;chylomicron;cytoplasmic part;early endosome;endosome;extracellular membrane-bounded organelle;extracellular organelle;extracellular region;extracellular region part;extracellular space;extracellular vesicular exosome;high-density lipoprotein particle;intermediate-density lipoprotein particle;intracellular membrane-bounded organelle;intracellular organelle;intracellular part;macromolecul…	PPAR signaling pathway	Apolipoprotein C-III	ENSG00000110245	P02656
PYCARD	0.13631	0.048141	-0.0382772	activation of caspase activity;activation of immune response;activation of innate immune response;apoptosis;biological regulation;cell activation;cell activation involved in immune response;cell death;cell surface receptor linked signaling pathway;cellular component organization;cellular component organization or biogenesis;cellular membrane organization;cellular process;cellular response to biot…	apoptotic protease activator activity;binding;BMP receptor binding;caspase activator activity;caspase regulator activity;cytokine receptor binding;cytoskeletal protein binding;enzyme activator activity;enzyme binding;enzyme regulator activity;growth factor receptor binding;identical protein binding;interleukin-6 receptor binding;myosin binding;myosin I binding;peptidase activator activity;peptida…	cell body;cell part;cytoplasm;cytoplasmic part;cytosol;cytosolic part;endoplasmic reticulum;extracellular region;IkappaB kinase complex;intracellular membrane-bounded organelle;intracellular non-membrane-bounded organelle;intracellular organelle;intracellular organelle part;intracellular part;macromolecular complex;membrane-bounded organelle;mitochondrion;NALP1 inflammasome complex;NALP3 inflamma…	Cytosolic DNA-sensing pathway;NOD-like receptor signaling pathway	Apoptosis-associated speck-like protein containing a CARD	ENSG00000103490	Q9ULZ3
NAIP	-0.24169	-0.211714	0.595209	anatomical structure development;biological regulation;cellular macromolecule metabolic process;cellular metabolic process;cellular process;cellular protein metabolic process;defense response;developmental process;immune response;immune system process;inflammatory response;innate immune response;macromolecule metabolic process;macromolecule modification;metabolic process;negative regulation of ap…	acid-amino acid ligase activity;adenyl nucleotide binding;adenyl ribonucleotide binding;ATP binding;binding;caspase inhibitor activity;caspase regulator activity;catalytic activity;cation binding;cysteine-type endopeptidase inhibitor activity;endopeptidase inhibitor activity;endopeptidase regulator activity;enzyme inhibitor activity;enzyme regulator activity;ion binding;ligase activity;ligase act…	basolateral plasma membrane;cell part;cytoplasm;extracellular membrane-bounded organelle;extracellular organelle;extracellular region part;extracellular vesicular exosome;intracellular membrane-bounded organelle;intracellular organelle;intracellular part;membrane part;membrane-bounded organelle;membrane-bounded vesicle;nucleus;organelle;plasma membrane part;vesicle	NOD-like receptor signaling pathway	Baculoviral IAP repeat-containing protein 1	ENSG00000249437;ENSG00000278613	Q13075
EPHX2	-0.386366	0.521929	-0.0202165	acetate catabolic process;acetate derivative catabolic process;acetate derivative metabolic process;acetate metabolic process;arachidonic acid metabolic process;aromatic compound catabolic process;biological regulation;calcium ion homeostasis;carboxylic acid catabolic process;carboxylic acid metabolic process;catabolic process;cation homeostasis;cellular aromatic compound metabolic process;cellul…	binding;catalytic activity;cation binding;epoxide hydrolase activity;ether hydrolase activity;hydrolase activity;hydrolase activity, acting on ester bonds;hydrolase activity, acting on ether bonds;identical protein binding;ion binding;lipid phosphatase activity;lipid-phosphate phosphatase activity;magnesium ion binding;metal ion binding;phosphatase activity;phosphoric ester hydrolase activity;pro…	cell part;cytoplasm;cytoplasmic part;cytosol;extracellular membrane-bounded organelle;extracellular organelle;extracellular region part;extracellular vesicular exosome;intracellular membrane-bounded organelle;intracellular organelle;intracellular part;membrane-bounded organelle;membrane-bounded vesicle;microbody;organelle;peroxisome;vesicle	Arachidonic acid metabolism;Chloroalkane and chloroalkene degradation;Peroxisome	Bifunctional epoxide hydrolase 2	ENSG00000120915	P34913
CCL5	-1.17788	-1.17489	-1.7477	activation of phospholipase D activity;biological adhesion;biological regulation;calcium ion homeostasis;calcium ion transport;cation homeostasis;cation transport;cell activation;cell adhesion;cell chemotaxis;cell communication;cell migration;cell motility;cell surface receptor linked signaling pathway;cell-cell adhesion;cell-cell signaling;cellular calcium ion homeostasis;cellular cation homeost…	binding;catalytic activity;CCR chemokine receptor binding;CCR1 chemokine receptor binding;CCR4 chemokine receptor binding;CCR5 chemokine receptor binding;chemoattractant activity;chemokine activity;chemokine receptor antagonist activity;chemokine receptor binding;cytokine activity;cytokine receptor binding;enzyme activator activity;enzyme regulator activity;G-protein-coupled receptor binding;hydr…	cell part;cytoplasm;extracellular region;extracellular region part;extracellular space;intracellular part	Chagas disease (American trypanosomiasis);Chemokine signaling pathway;Cytokine-cytokine receptor interaction;Cytosolic DNA-sensing pathway;Epithelial cell signaling in Helicobacter pylori infection;NOD-like receptor signaling pathway;Prion diseases;Rheumatoid arthritis;Toll-like receptor signaling pathway	C-C motif chemokine 5	ENSG00000271503;ENSG00000274233	P13501
CXCR1	0.12688	0.447929	0.222789	biological regulation;cell chemotaxis;cell migration;cell motility;cell surface receptor linked signaling pathway;cellular component movement;cellular component organization;cellular component organization or biogenesis;cellular macromolecule metabolic process;cellular membrane organization;cellular metabolic process;cellular process;cellular response to chemical stimulus;cellular response to cyt…	binding;chemokine binding;chemokine receptor activity;C-X-C chemokine binding;C-X-C chemokine receptor activity;cytokine binding;cytokine receptor activity;G-protein chemoattractant receptor activity;G-protein coupled receptor activity;interleukin-8 binding;interleukin-8 receptor activity;molecular transducer activity;peptide binding;peptide receptor activity;peptide receptor activity, G-protein …	cell part;integral to membrane;intrinsic to membrane;membrane;membrane part;plasma membrane	Chemokine signaling pathway;Cytokine-cytokine receptor interaction;Endocytosis;Epithelial cell signaling in Helicobacter pylori infection	C-X-C chemokine receptor type 1	ENSG00000163464	P25024
CAMK1D	0.521132	-0.494584	0.25003	biological regulation;defense response;inflammatory response;negative regulation of apoptosis;negative regulation of biological process;negative regulation of cell death;negative regulation of cellular process;negative regulation of programmed cell death;positive regulation of apoptosis;positive regulation of behavior;positive regulation of biological process;positive regulation of cell death;pos…	adenyl nucleotide binding;adenyl ribonucleotide binding;ATP binding;binding;calmodulin-dependent protein kinase activity;catalytic activity;kinase activity;nucleotide binding;phosphotransferase activity, alcohol group as acceptor;protein kinase activity;protein serine/threonine kinase activity;purine nucleotide binding;purine ribonucleoside triphosphate binding;purine ribonucleotide binding;ribon…	cell part;cytoplasm;intracellular membrane-bounded organelle;intracellular organelle;intracellular part;membrane-bounded organelle;nucleus;organelle		Calcium/calmodulin-dependent protein kinase type 1D	ENSG00000183049	Q8IU85
CAMK4	-1.22485	-0.185404	-1.05151	activation of phospholipase C activity;behavior;biological regulation;cell activation;cell communication;cell differentiation;cell surface receptor linked signaling pathway;cell-cell signaling;cellular developmental process;cellular macromolecule metabolic process;cellular metabolic process;cellular process;cellular protein metabolic process;cellular response to chemical stimulus;cellular respons…	adenyl nucleotide binding;adenyl ribonucleotide binding;ATP binding;binding;calcium-dependent protein kinase activity;calcium-dependent protein serine/threonine kinase activity;calmodulin binding;calmodulin-dependent protein kinase activity;catalytic activity;kinase activity;nucleotide binding;phosphotransferase activity, alcohol group as acceptor;protein binding;protein kinase activity;protein s…	cell part;cytoplasm;cytoplasmic part;cytosol;extracellular membrane-bounded organelle;extracellular organelle;extracellular region part;extracellular vesicular exosome;intracellular non-membrane-bounded organelle;intracellular organelle;intracellular organelle part;intracellular part;membrane-bounded organelle;membrane-bounded vesicle;non-membrane-bounded organelle;nuclear part;nucleolus;nucleopl…	Calcium signaling pathway;Long-term potentiation;Neurotrophin signaling pathway;Osteoclast differentiation	Calcium/calmodulin-dependent protein kinase type IV	ENSG00000152495	Q16566
C3	0.431397	0.120404	-0.263317	activation of immune response;biological regulation;carboxylic acid metabolic process;cell surface receptor linked signaling pathway;cellular ketone metabolic process;cellular lipid metabolic process;cellular metabolic process;cellular process;cellular response to stimulus;complement activation;complement activation, alternative pathway;complement activation, classical pathway;defense response;fa…	binding;C5a anaphylatoxin chemotactic receptor binding;C5L2 anaphylatoxin chemotactic receptor binding;endopeptidase inhibitor activity;endopeptidase regulator activity;enzyme inhibitor activity;enzyme regulator activity;G-protein-coupled receptor binding;peptidase inhibitor activity;peptidase regulator activity;protein binding;receptor binding	blood microparticle;cell part;extracellular membrane-bounded organelle;extracellular organelle;extracellular region;extracellular region part;extracellular space;extracellular vesicular exosome;membrane;membrane-bounded organelle;membrane-bounded vesicle;organelle;plasma membrane;vesicle	Chagas disease (American trypanosomiasis);Complement and coagulation cascades;ko05152;Leishmaniasis;Phagosome;Staphylococcus aureus infection;Systemic lupus erythematosus	Complement C3	ENSG00000125730	P01024
C4A	-1.83214	-2.48743	-0.412037	activation of immune response;biological regulation;complement activation;complement activation, classical pathway;defense response;humoral immune response;immune effector process;immune response;immune system process;inflammatory response;innate immune response;macromolecule metabolic process;metabolic process;positive regulation of apoptotic cell clearance;positive regulation of biological proc…	binding;complement binding;complement component C1q binding;endopeptidase inhibitor activity;endopeptidase regulator activity;enzyme inhibitor activity;enzyme regulator activity;opsonin binding;peptidase inhibitor activity;peptidase regulator activity;protein binding	blood microparticle;cell part;extracellular membrane-bounded organelle;extracellular organelle;extracellular region;extracellular region part;extracellular vesicular exosome;membrane;membrane-bounded organelle;membrane-bounded vesicle;organelle;plasma membrane;vesicle	Complement and coagulation cascades;Staphylococcus aureus infection;Systemic lupus erythematosus	Complement C4-A	ENSG00000206340;ENSG00000227746;ENSG00000244731	P0C0L4
MAP2K3	0.352976	0.273107	0.202199	activation of immune response;activation of innate immune response;activation of MAPK activity;biological regulation;cardiac muscle contraction;cellular macromolecule metabolic process;cellular metabolic process;cellular process;cellular protein metabolic process;cellular response to stimulus;cellular response to stress;defense response;immune response;immune response-activating signal transducti…	adenyl nucleotide binding;adenyl ribonucleotide binding;ATP binding;binding;catalytic activity;enzyme binding;kinase activity;kinase binding;MAP kinase kinase activity;nucleotide binding;phosphotransferase activity, alcohol group as acceptor;protein binding;protein kinase activity;protein kinase binding;protein serine/threonine kinase activity;protein serine/threonine/tyrosine kinase activity;pro…	cell part;cytoplasm;cytoplasmic part;cytosol;intracellular organelle part;intracellular part;membrane;nuclear part;nucleoplasm;organelle part	Amyotrophic lateral sclerosis (ALS);Fc epsilon RI signaling pathway;GnRH signaling pathway;MAPK signaling pathway;Toll-like receptor signaling pathway;Toxoplasmosis	Dual specificity mitogen-activated protein kinase kinase 3	ENSG00000034152	P46734
ITCH	-0.291854	-0.528362	-2.41148	activation of immune response;activation of innate immune response;apoptosis;biological regulation;catabolic process;cell death;cell surface receptor linked signaling pathway;cellular catabolic process;cellular macromolecule catabolic process;cellular macromolecule metabolic process;cellular metabolic process;cellular process;cellular protein metabolic process;cellular response to stimulus;cytopl…	acid-amino acid ligase activity;binding;catalytic activity;chemokine receptor binding;CXCR chemokine receptor binding;cytokine receptor binding;G-protein-coupled receptor binding;ligase activity;ligase activity, forming carbon-nitrogen bonds;protein binding;receptor binding;ribonucleoprotein binding;small conjugating protein ligase activity;ubiquitin-protein ligase activity	cell cortex;cell part;cytoplasm;cytoplasmic part;cytoplasmic vesicle;cytosol;extracellular membrane-bounded organelle;extracellular organelle;extracellular region part;extracellular vesicular exosome;intracellular membrane-bounded organelle;intracellular organelle;intracellular part;membrane;membrane-bounded organelle;membrane-bounded vesicle;nucleus;organelle;plasma membrane;vesicle	Endocytosis;Ubiquitin mediated proteolysis	E3 ubiquitin-protein ligase Itchy homolog	ENSG00000078747	Q96J02
FN1	-0.446638	-0.917275	-1.66613	acute inflammatory response;acute-phase response;anatomical structure formation involved in morphogenesis;anatomical structure morphogenesis;angiogenesis;biological adhesion;biological regulation;blood coagulation;calcium-independent cell-matrix adhesion;cell activation;cell adhesion;cell differentiation;cell junction assembly;cell junction organization;cell migration;cell morphogenesis;cell morp…	binding;carbohydrate binding;collagen binding;enzyme activator activity;enzyme binding;enzyme regulator activity;glycosaminoglycan binding;heparin binding;integrin binding;pattern binding;peptidase activator activity;peptidase regulator activity;polysaccharide binding;protease binding;protein binding;protein complex binding;receptor binding	apical plasma membrane;basal lamina;blood microparticle;cell part;cytoplasmic membrane-bounded vesicle lumen;cytoplasmic part;cytoplasmic vesicle part;endoplasmic reticulum-Golgi intermediate compartment;extracellular matrix;extracellular matrix part;extracellular membrane-bounded organelle;extracellular organelle;extracellular region;extracellular region part;extracellular space;extracellular ve…	Amoebiasis;Bacterial invasion of epithelial cells;ECM-receptor interaction;Focal adhesion;Pathways in cancer;Regulation of actin cytoskeleton;Small cell lung cancer	Fibronectin	ENSG00000115414	P02751
IFI16	0.270566	-0.0531928	-0.0516648	activation of immune response;activation of innate immune response;anatomical structure development;autophagy;biological regulation;catabolic process;cell communication;cell differentiation;cell proliferation;cellular catabolic process;cellular developmental process;cellular metabolic process;cellular process;cellular response to abiotic stimulus;cellular response to external stimulus;cellular re…	binding;core promoter binding;core promoter proximal region DNA binding;core promoter proximal region sequence-specific DNA binding;DNA binding;double-stranded DNA binding;identical protein binding;nucleic acid binding;nucleic acid binding transcription factor activity;protein binding;regulatory region DNA binding;regulatory region nucleic acid binding;RNA polymerase II core promoter proximal reg…	cell part;cytoplasm;cytoplasmic part;cytosol;intracellular membrane-bounded organelle;intracellular non-membrane-bounded organelle;intracellular organelle;intracellular organelle part;intracellular part;membrane;membrane-bounded organelle;non-membrane-bounded organelle;nuclear body;nuclear part;nuclear speck;nucleolus;nucleoplasm;nucleoplasm part;nucleus;organelle;organelle part		Gamma-interferon-inducible protein 16	ENSG00000163565	Q16666
HP	0.197165	-0.192053	-0.122213	acute inflammatory response;acute-phase response;biological regulation;cellular component organization;cellular component organization or biogenesis;cellular membrane organization;cellular process;defense response;defense response to bacterium;endocytosis;establishment of localization;immune system process;inflammatory response;membrane invagination;membrane organization;multi-organism process;ne…	antioxidant activity;binding;catalytic activity;hemoglobin binding;protein binding	blood microparticle;cell part;cytoplasmic membrane-bounded vesicle lumen;cytoplasmic part;cytoplasmic vesicle part;endocytic vesicle lumen;extracellular membrane-bounded organelle;extracellular organelle;extracellular region;extracellular region part;extracellular space;extracellular vesicular exosome;haptoglobin-hemoglobin complex;intracellular organelle part;intracellular part;macromolecular co…		Haptoglobin	ENSG00000257017	P00738
CHUK	-0.292754	-0.226646	-0.453835	activation of immune response;activation of innate immune response;anatomical structure development;anatomical structure morphogenesis;antigen receptor-mediated signaling pathway;biological regulation;body fluid secretion;cell differentiation;cell proliferation;cell surface receptor linked signaling pathway;cellular developmental process;cellular macromolecule metabolic process;cellular metabolic…	adenyl nucleotide binding;adenyl ribonucleotide binding;ATP binding;binding;catalytic activity;identical protein binding;IkappaB kinase activity;kinase activity;nucleotide binding;phosphotransferase activity, alcohol group as acceptor;protein binding;protein dimerization activity;protein heterodimerization activity;protein homodimerization activity;protein kinase activity;protein serine/threonine…	CD40 receptor complex;cell part;cytoplasm;cytoplasmic part;cytosol;cytosolic part;IkappaB kinase complex;internal side of plasma membrane;intracellular membrane-bounded organelle;intracellular organelle;intracellular organelle part;intracellular part;macromolecular complex;membrane part;membrane-bounded organelle;nuclear part;nucleoplasm;organelle;organelle part;plasma membrane part;protein compl…	Acute myeloid leukemia;Adipocytokine signaling pathway;Apoptosis;B cell receptor signaling pathway;Chagas disease (American trypanosomiasis);Chemokine signaling pathway;Chronic myeloid leukemia;Cytosolic DNA-sensing pathway;Epithelial cell signaling in Helicobacter pylori infection;Hepatitis C;MAPK signaling pathway;Measles;NOD-like receptor signaling pathway;Osteoclast differentiation;Pancreatic…	Inhibitor of nuclear factor kappa-B kinase subunit alpha	ENSG00000213341	O15111
IKBKB	-0.640448	-0.367726	-0.598178	activation of immune response;activation of innate immune response;antigen receptor-mediated signaling pathway;B cell homeostasis;biological regulation;cell surface receptor linked signaling pathway;cellular macromolecule metabolic process;cellular metabolic process;cellular process;cellular protein metabolic process;cellular response to chemical stimulus;cellular response to cytokine stimulus;ce…	adenyl nucleotide binding;adenyl ribonucleotide binding;ATP binding;binding;catalytic activity;enzyme binding;identical protein binding;IkappaB kinase activity;kinase activity;kinase binding;nucleotide binding;phosphotransferase activity, alcohol group as acceptor;protein binding;protein dimerization activity;protein heterodimerization activity;protein homodimerization activity;protein kinase act…	CD40 receptor complex;cell part;cytoplasm;cytoplasmic part;cytosol;cytosolic part;IkappaB kinase complex;internal side of plasma membrane;intracellular membrane-bounded organelle;intracellular organelle;intracellular part;macromolecular complex;membrane part;membrane raft;membrane-bounded organelle;nucleus;organelle;plasma membrane part;protein complex;receptor complex	Acute myeloid leukemia;Adipocytokine signaling pathway;Apoptosis;B cell receptor signaling pathway;Chagas disease (American trypanosomiasis);Chemokine signaling pathway;Chronic myeloid leukemia;Cytosolic DNA-sensing pathway;Epithelial cell signaling in Helicobacter pylori infection;Hepatitis C;Insulin signaling pathway;MAPK signaling pathway;Neurotrophin signaling pathway;NOD-like receptor signal…	Inhibitor of nuclear factor kappa-B kinase subunit beta	ENSG00000104365	O14920
ITGAL	0.0475865	0.0603592	-0.275926	activated T cell proliferation;biological adhesion;biological regulation;blood coagulation;cell activation;cell activation involved in immune response;cell adhesion;cell migration;cell motility;cell proliferation;cell surface receptor linked signaling pathway;cell-cell adhesion;cell-matrix adhesion;cell-substrate adhesion;cellular component movement;cellular component organization;cellular compon…	binding;cation binding;cell adhesion molecule binding;ICAM-3 receptor activity;ion binding;metal ion binding;molecular transducer activity;protein binding;receptor activity;signal transducer activity;signaling receptor activity;transmembrane signaling receptor activity	alphaL-beta2 integrin complex;cell junction;cell part;cell surface;cell-cell junction;external side of plasma membrane;extracellular membrane-bounded organelle;extracellular organelle;extracellular region part;extracellular vesicular exosome;immunological synapse;integrin complex;macromolecular complex;membrane;membrane part;membrane-bounded organelle;membrane-bounded vesicle;organelle;plasma mem…	Cell adhesion molecules (CAMs);Leukocyte transendothelial migration;Malaria;Natural killer cell mediated cytotoxicity;Regulation of actin cytoskeleton;Rheumatoid arthritis;Staphylococcus aureus infection;Viral myocarditis	Integrin alpha-L	ENSG00000005844	P20701
ICAM1	1.04603	-0.578619	1.2158	acute inflammatory response;acute inflammatory response to antigenic stimulus;adhesion to host;adhesion to other organism involved in symbiotic interaction;aging;anatomical structure development;antigen processing and presentation;biological adhesion;biological regulation;carbohydrate homeostasis;cell activation;cell activation involved in immune response;cell adhesion;cell adhesion mediated by i…	binding;integrin binding;molecular transducer activity;protein binding;protein complex binding;receptor activity;receptor binding;signal transducer activity;signaling receptor activity;transmembrane signaling receptor activity;viral receptor activity	adherens junction;anchoring junction;cell junction;cell part;cell surface;cell-substrate adherens junction;cell-substrate junction;external side of plasma membrane;extracellular membrane-bounded organelle;extracellular organelle;extracellular region part;extracellular space;extracellular vesicular exosome;focal adhesion;immunological synapse;integral to membrane;integral to plasma membrane;intrin…	African trypanosomiasis;Cell adhesion molecules (CAMs);Leukocyte transendothelial migration;Malaria;Natural killer cell mediated cytotoxicity;Rheumatoid arthritis;Staphylococcus aureus infection;Viral myocarditis	Intercellular adhesion molecule 1	ENSG00000090339	P05362
IL18	0.230461	0.224134	0.691034	adaptive immune response;adaptive immune response based on somatic recombination of immune receptors built from immunoglobulin superfamily domains;anatomical structure formation involved in morphogenesis;angiogenesis;behavior;biological regulation;cell activation;cell communication;cell surface receptor linked signaling pathway;cell-cell signaling;cellular process;cellular response to biotic stim…	binding;cytokine activity;protein binding;receptor binding	cell part;cytoplasmic part;cytosol;extracellular membrane-bounded organelle;extracellular organelle;extracellular region;extracellular region part;extracellular space;extracellular vesicular exosome;intracellular part;membrane-bounded organelle;membrane-bounded vesicle;organelle;vesicle	African trypanosomiasis;Cytokine-cytokine receptor interaction;Cytosolic DNA-sensing pathway;ko05152;Malaria;NOD-like receptor signaling pathway;Rheumatoid arthritis	Interleukin-18	ENSG00000150782	Q14116
F11R	-0.186211	-1.20512	-1.7938	actin cytoskeleton organization;actin filament-based process;actomyosin structure organization;biological adhesion;biological regulation;blood coagulation;cell adhesion;cell junction assembly;cell junction organization;cell migration;cell motility;cell surface receptor linked signaling pathway;cell-cell junction assembly;cell-cell junction organization;cellular component assembly;cellular compone…	binding;PDZ domain binding;protein binding;protein domain specific binding	cell junction;cell part;cell-cell junction;cytoplasmic part;cytoplasmic vesicle;cytoskeleton;extracellular membrane-bounded organelle;extracellular organelle;extracellular region part;extracellular vesicular exosome;integral to membrane;intracellular non-membrane-bounded organelle;intracellular organelle;intracellular part;intrinsic to membrane;membrane;membrane part;membrane-bounded organelle;me…	Cell adhesion molecules (CAMs);Epithelial cell signaling in Helicobacter pylori infection;Leukocyte transendothelial migration;Tight junction	Junctional adhesion molecule A	ENSG00000158769	Q9Y624
KNG1	0.620515	0.0193837	0.466219	biological regulation;blood coagulation;blood coagulation, intrinsic pathway;calcium ion homeostasis;cation homeostasis;cell activation;cellular calcium ion homeostasis;cellular cation homeostasis;cellular chemical homeostasis;cellular divalent inorganic cation homeostasis;cellular homeostasis;cellular ion homeostasis;cellular metal ion homeostasis;cellular process;chemical homeostasis;circulator…	binding;carbohydrate binding;cation binding;cysteine-type endopeptidase inhibitor activity;endopeptidase inhibitor activity;endopeptidase regulator activity;enzyme inhibitor activity;enzyme regulator activity;glycosaminoglycan binding;heparin binding;ion binding;metal ion binding;pattern binding;peptidase inhibitor activity;peptidase regulator activity;polysaccharide binding;protein binding;recep…	blood microparticle;cell part;cytoplasmic membrane-bounded vesicle lumen;cytoplasmic part;cytoplasmic vesicle part;extracellular membrane-bounded organelle;extracellular organelle;extracellular region;extracellular region part;extracellular space;extracellular vesicular exosome;intracellular organelle part;intracellular part;membrane;membrane-bounded organelle;membrane-bounded vesicle;membrane-en…	Complement and coagulation cascades	Kininogen-1	ENSG00000113889	P01042
LXN	0.396845	0.305881	0.104017	defense response;detection of abiotic stimulus;detection of external stimulus;detection of stimulus;detection of stimulus involved in sensory perception;detection of temperature stimulus;detection of temperature stimulus involved in sensory perception;detection of temperature stimulus involved in sensory perception of pain;inflammatory response;response to abiotic stimulus;response to external st…	binding;carbohydrate binding;endopeptidase inhibitor activity;endopeptidase regulator activity;enzyme inhibitor activity;enzyme regulator activity;glycosaminoglycan binding;heparin binding;metalloendopeptidase inhibitor activity;metalloenzyme inhibitor activity;metalloenzyme regulator activity;pattern binding;peptidase inhibitor activity;peptidase regulator activity;polysaccharide binding	cell part;cytoplasm;extracellular membrane-bounded organelle;extracellular organelle;extracellular region part;extracellular vesicular exosome;intracellular part;membrane-bounded organelle;membrane-bounded vesicle;organelle;vesicle		Latexin	ENSG00000079257	Q9BS40
LTB4R	-0.168224	-0.262755	-1.22643	activation of phospholipase C activity;activation of phospholipase C activity by G-protein coupled receptor protein signaling pathway coupled to IP3 second messenger;biological regulation;cell surface receptor linked signaling pathway;cellular component movement;cellular process;cellular response to stimulus;defense response;G-protein coupled receptor protein signaling pathway;immune response;imm…	binding;G-protein coupled receptor activity;leukotriene B4 receptor activity;leukotriene receptor activity;molecular transducer activity;nucleotide binding;receptor activity;signal transducer activity;signaling receptor activity;transmembrane signaling receptor activity	cell part;integral to membrane;integral to plasma membrane;intrinsic to membrane;intrinsic to plasma membrane;membrane;membrane part;plasma membrane;plasma membrane part	Neuroactive ligand-receptor interaction	Leukotriene B4 receptor 1	ENSG00000213903	Q15722
LBP	1.62501	-0.142132	1.12033	activation of immune response;activation of innate immune response;acute inflammatory response;acute-phase response;biological regulation;carbohydrate transport;cell activation;cell activation involved in immune response;cell chemotaxis;cell migration;cell motility;cell surface receptor linked signaling pathway;cellular component movement;cellular defense response;cellular process;cellular respon…	binding;lipopolysaccharide binding;lipoteichoic acid binding;protein binding;receptor binding	cell part;cell surface;extracellular membrane-bounded organelle;extracellular organelle;extracellular region;extracellular region part;extracellular space;extracellular vesicular exosome;membrane-bounded organelle;membrane-bounded vesicle;organelle;vesicle	ko05152;Toll-like receptor signaling pathway	Lipopolysaccharide-binding protein	ENSG00000129988	P18428
LY75	-0.309918	-0.425918	-0.883034	cellular component organization;cellular component organization or biogenesis;cellular membrane organization;cellular process;defense response;endocytosis;establishment of localization;immune response;immune system process;inflammatory response;membrane invagination;membrane organization;response to stimulus;response to stress;response to wounding;transport;vesicle-mediated transport	binding;carbohydrate binding;receptor activity	cell part;extracellular membrane-bounded organelle;extracellular organelle;extracellular region part;extracellular vesicular exosome;integral to membrane;integral to plasma membrane;intrinsic to membrane;intrinsic to plasma membrane;membrane part;membrane-bounded organelle;membrane-bounded vesicle;organelle;plasma membrane part;vesicle		Lymphocyte antigen 75		O60449
LIPA	-0.113193	-0.332685	-0.453708	anatomical structure development;anatomical structure homeostasis;anatomical structure morphogenesis;biological regulation;catabolic process;cell morphogenesis;cell proliferation;cellular component morphogenesis;cellular component organization;cellular component organization or biogenesis;cellular developmental process;cellular process;cytokine production;defense response;developmental process;ho…	carboxylic ester hydrolase activity;catalytic activity;hydrolase activity;hydrolase activity, acting on ester bonds;lipase activity;sterol esterase activity	cell part;cytoplasmic part;extracellular membrane-bounded organelle;extracellular organelle;extracellular region part;extracellular vesicular exosome;intracellular membrane-bounded organelle;intracellular organelle;intracellular part;lysosome;lytic vacuole;membrane-bounded organelle;membrane-bounded vesicle;organelle;vacuole;vesicle	Lysosome;Steroid biosynthesis	Lysosomal acid lipase/cholesteryl ester hydrolase	ENSG00000107798	P38571
PRCP	-0.194314	0.157549	-0.272234	acute inflammatory response;anatomical structure formation involved in morphogenesis;angiogenesis;angiogenesis involved in wound healing;biological regulation;blood coagulation;blood coagulation, intrinsic pathway;carbohydrate homeostasis;chemical homeostasis;coagulation;defense response;developmental process;energy homeostasis;glucose homeostasis;hemostasis;homeostatic process;inflammatory respo…	carboxypeptidase activity;catalytic activity;exopeptidase activity;hydrolase activity;peptidase activity;peptidase activity, acting on L-amino acid peptides;serine hydrolase activity;serine-type carboxypeptidase activity;serine-type exopeptidase activity;serine-type peptidase activity	basal part of cell;cell part;cytoplasmic part;extracellular membrane-bounded organelle;extracellular organelle;extracellular region part;extracellular vesicular exosome;intracellular membrane-bounded organelle;intracellular organelle;intracellular part;lysosome;lytic vacuole;membrane;membrane-bounded organelle;membrane-bounded vesicle;organelle;plasma membrane;vacuole;vesicle	Protein digestion and absorption	Lysosomal Pro-X carboxypeptidase	ENSG00000137509	P42785
MIF	-0.319293	0.472831	0.341516	aging;biological regulation;biosynthetic process;carboxylic acid biosynthetic process;carboxylic acid metabolic process;cell aging;cell proliferation;cell surface receptor linked signaling pathway;cellular biosynthetic process;cellular component assembly;cellular component organization;cellular component organization or biogenesis;cellular ketone metabolic process;cellular lipid metabolic process…	binding;catalytic activity;chemoattractant activity;cytokine activity;cytokine receptor binding;dopachrome isomerase activity;intramolecular oxidoreductase activity;intramolecular oxidoreductase activity, interconverting keto- and enol-groups;intramolecular oxidoreductase activity, transposing C=C bonds;isomerase activity;phenylpyruvate tautomerase activity;protein binding;receptor binding	cell part;cell surface;cytoplasm;extracellular membrane-bounded organelle;extracellular organelle;extracellular region;extracellular region part;extracellular space;extracellular vesicular exosome;intracellular organelle part;intracellular part;membrane-bounded organelle;membrane-bounded vesicle;nuclear part;nucleoplasm;organelle;organelle part;vesicle	Phenylalanine metabolism;Tyrosine metabolism	Macrophage migration inhibitory factor	ENSG00000240972;ENSG00000276701	P14174
MMP25	-0.287627	-0.191587	-2.08811	anatomical structure development;defense response;developmental process;hard palate development;inflammatory response;macromolecule metabolic process;metabolic process;primary metabolic process;protein metabolic process;proteolysis;response to stimulus;response to stress;response to wounding	binding;calcium ion binding;catalytic activity;cation binding;endopeptidase activity;hydrolase activity;ion binding;metal ion binding;metalloendopeptidase activity;metallopeptidase activity;peptidase activity;peptidase activity, acting on L-amino acid peptides;transition metal ion binding;zinc ion binding	anchored to membrane;cell part;extracellular matrix;extracellular region part;integral to membrane;intrinsic to membrane;membrane;membrane part;plasma membrane;proteinaceous extracellular matrix		Matrix metalloproteinase-25	ENSG00000008516	Q9NPA2
CD14	0.250119	-0.909481	-0.611969	activation of immune response;activation of innate immune response;apoptosis;biological regulation;cell death;cell surface receptor linked signaling pathway;cellular component organization;cellular component organization or biogenesis;cellular membrane organization;cellular process;cellular response to biotic stimulus;cellular response to lipopolysaccharide;cellular response to lipoteichoic acid;…	binding;carbohydrate binding;glycosaminoglycan binding;lipopolysaccharide binding;lipoteichoic acid binding;molecular transducer activity;opsonin binding;opsonin receptor activity;pattern binding;pattern recognition receptor activity;peptidoglycan binding;peptidoglycan receptor activity;polysaccharide binding;protein binding;receptor activity;signal transducer activity;signaling receptor activity…	anchored to membrane;cell part;cell surface;cytoplasmic part;endosomal part;endosome membrane;extracellular membrane-bounded organelle;extracellular organelle;extracellular region;extracellular region part;extracellular space;extracellular vesicular exosome;intracellular organelle part;intracellular part;intrinsic to membrane;membrane;membrane part;membrane raft;membrane-bounded organelle;membran…	Amoebiasis;Hematopoietic cell lineage;ko05152;MAPK signaling pathway;Pathogenic Escherichia coli infection;Phagosome;Regulation of actin cytoskeleton;Toll-like receptor signaling pathway	Monocyte differentiation antigen CD14	ENSG00000170458	P08571
MGLL	-0.380511	-0.461184	-0.907802	acylglycerol catabolic process;acylglycerol metabolic process;arachidonic acid metabolic process;biological regulation;biosynthetic process;blood coagulation;carboxylic acid biosynthetic process;carboxylic acid metabolic process;catabolic process;cell activation;cellular biosynthetic process;cellular catabolic process;cellular ketone metabolic process;cellular lipid catabolic process;cellular lip…	acylglycerol lipase activity;binding;carboxylic ester hydrolase activity;catalytic activity;hydrolase activity;hydrolase activity, acting on ester bonds;identical protein binding;lipase activity;lipid binding;lysophospholipase activity;phospholipase activity;protein binding;protein dimerization activity;protein homodimerization activity	axon part;cell part;cell projection part;cytoplasmic part;cytosol;endoplasmic reticulum membrane;endoplasmic reticulum part;extrinsic to membrane;intracellular organelle part;intracellular part;membrane;membrane part;nuclear part;nucleoplasm;organelle membrane;organelle part;plasma membrane;synapse;varicosity	Glycerolipid metabolism	Monoglyceride lipase	ENSG00000074416	Q99685
MYD88	-0.0275842	0.081102	-0.203819	3'-UTR-mediated mRNA stabilization;activation of immune response;activation of innate immune response;biological regulation;cell surface receptor linked signaling pathway;cellular macromolecule metabolic process;cellular metabolic process;cellular nitrogen compound metabolic process;cellular process;cellular response to abiotic stimulus;cellular response to external stimulus;cellular response to …	binding;cytokine receptor binding;death receptor binding;identical protein binding;protein binding;protein domain specific binding;receptor binding;TIR domain binding;tumor necrosis factor receptor superfamily binding	cell part;cytoplasmic part;cytosol;endosomal part;endosome membrane;intracellular organelle part;intracellular part;membrane;organelle membrane;organelle part;plasma membrane	African trypanosomiasis;Apoptosis;Chagas disease (American trypanosomiasis);ko05152;Leishmaniasis;Malaria;Measles;Toll-like receptor signaling pathway;Toxoplasmosis	Myeloid differentiation primary response protein MyD88	ENSG00000172936	Q99836
FPR2	0.360432	-0.134469	-0.233756	biological adhesion;biological regulation;cell adhesion;cell surface receptor linked signaling pathway;cellular component movement;cellular process;cellular response to stimulus;chemotaxis;defense response;G-protein coupled receptor protein signaling pathway;inflammatory response;locomotion;regulation of biological process;regulation of cellular process;response to chemical stimulus;response to e…	binding;G-protein coupled receptor activity;molecular transducer activity;N-formyl peptide receptor activity;peptide binding;peptide receptor activity;peptide receptor activity, G-protein coupled;receptor activity;signal transducer activity;signaling receptor activity;transmembrane signaling receptor activity	cell part;integral to membrane;intrinsic to membrane;membrane;membrane part;plasma membrane	Neuroactive ligand-receptor interaction;Staphylococcus aureus infection	N-formyl peptide receptor 2	ENSG00000171049	P25090
NMI	-0.0202955	0.155043	-0.301427	biological regulation;biosynthetic process;cellular biosynthetic process;cellular macromolecule biosynthetic process;cellular macromolecule metabolic process;cellular metabolic process;cellular nitrogen compound metabolic process;cellular process;cellular response to stimulus;defense response;inflammatory response;intracellular protein kinase cascade;intracellular signal transduction;JAK-STAT cas…	protein binding transcription factor activity;transcription cofactor activity;transcription factor binding transcription factor activity	cell part;cytoplasm;intracellular organelle part;intracellular part;nuclear part;nucleoplasm;organelle part		N-myc-interactor	ENSG00000123609	Q13287
IKBKG	-0.690279	0.0349486	0.507031	activation of immune response;activation of innate immune response;activation of MAPK activity;activation of NF-kappaB-inducing kinase activity;activation of protein kinase activity;antigen receptor-mediated signaling pathway;apoptosis;B cell homeostasis;biological regulation;biosynthetic process;cell death;cell surface receptor linked signaling pathway;cellular biosynthetic process;cellular macr…	binding;cation binding;enzyme binding;identical protein binding;ion binding;K63-linked polyubiquitin binding;metal ion binding;molecular transducer activity;polyubiquitin binding;protein binding;protein dimerization activity;protein domain specific binding;protein heterodimerization activity;protein homodimerization activity;signal transducer activity;small conjugating protein binding;ubiquitin b…	cell part;cytoplasm;cytoplasmic part;cytoskeletal part;cytosol;cytosolic part;IkappaB kinase complex;intracellular;intracellular membrane-bounded organelle;intracellular non-membrane-bounded organelle;intracellular organelle;intracellular organelle part;intracellular part;macromolecular complex;membrane-bounded organelle;mitotic spindle;non-membrane-bounded organelle;nucleus;organelle;organelle p…	Acute myeloid leukemia;Adipocytokine signaling pathway;Apoptosis;B cell receptor signaling pathway;Chagas disease (American trypanosomiasis);Chemokine signaling pathway;Chronic myeloid leukemia;Cytosolic DNA-sensing pathway;Epithelial cell signaling in Helicobacter pylori infection;Hepatitis C;MAPK signaling pathway;NOD-like receptor signaling pathway;Osteoclast differentiation;Pancreatic cancer;…	NF-kappa-B essential modulator	ENSG00000269335	Q9Y6K9
NFAM1	0.127022	0.812463	-0.0872691	activation of immune response;antigen receptor-mediated signaling pathway;B cell activation;B cell differentiation;B cell receptor signaling pathway;biological regulation;cell activation;cell differentiation;cell surface receptor linked signaling pathway;cellular developmental process;cellular process;cellular response to stimulus;defense response;developmental process;immune response-activating …	molecular transducer activity;receptor activity;signal transducer activity;signaling receptor activity;transmembrane signaling receptor activity	cell part;cell surface;integral to membrane;intrinsic to membrane;membrane;membrane part;membrane raft;plasma membrane		NFAT activation molecule 1	ENSG00000235568	Q8NET5
NFKB2	-1.04299	-0.271683	-0.928678	activation of immune response;activation of innate immune response;adaptive immune response;adaptive immune response based on somatic recombination of immune receptors built from immunoglobulin superfamily domains;anatomical structure development;biological regulation;cell activation;cell differentiation;cell surface receptor linked signaling pathway;cellular component organization;cellular compo…	binding;chromatin binding;core promoter proximal region DNA binding;core promoter proximal region sequence-specific DNA binding;DNA binding;nucleic acid binding;nucleic acid binding transcription factor activity;protein binding transcription factor activity;regulatory region DNA binding;regulatory region nucleic acid binding;RNA polymerase II core promoter proximal region sequence-specific DNA bi…	Bcl3/NF-kappaB2 complex;cell part;cytoplasm;cytoplasmic part;cytosol;I-kappaB/NF-kappaB complex;intracellular membrane-bounded organelle;intracellular organelle;intracellular organelle part;intracellular part;macromolecular complex;membrane-bounded organelle;nuclear part;nucleoplasm;nucleus;organelle;organelle part;protein complex	MAPK signaling pathway;Osteoclast differentiation;Pathways in cancer	Nuclear factor NF-kappa-B p100 subunit	ENSG00000077150	Q00653
OLR1	0.258831	0.175733	-0.0316858	biological adhesion;biological regulation;blood circulation;blood coagulation;cell adhesion;cell death;cell migration;cell motility;cell-cell adhesion;cellular component movement;cellular macromolecule metabolic process;cellular metabolic process;cellular process;circulatory system process;coagulation;death;defense response;hemostasis;immune system process;inflammatory response;leukocyte cell-cel…	binding;carbohydrate binding;cargo receptor activity;lipoprotein particle binding;lipoprotein particle receptor activity;low-density lipoprotein particle binding;low-density lipoprotein receptor activity;protein-lipid complex binding;receptor activity	cell part;extracellular membrane-bounded organelle;extracellular organelle;extracellular region part;extracellular vesicular exosome;integral to membrane;integral to plasma membrane;intracellular membrane-bounded organelle;intracellular organelle;intracellular organelle part;intracellular part;intrinsic to membrane;intrinsic to plasma membrane;macromolecular complex;membrane;membrane part;membran…	Phagosome;PPAR signaling pathway	Oxidized low-density lipoprotein receptor 1	ENSG00000173391	P78380
SELP	-3.0115	-3.23099	-3.95779	biological adhesion;biological regulation;blood coagulation;cell activation;cell adhesion;cell migration;cell motility;cell-cell adhesion;cellular component movement;cellular process;coagulation;defense response;defense response to bacterium;defense response to Gram-negative bacterium;establishment of localization;establishment of localization in cell;exocytosis;hemostasis;heterophilic cell-cell …	binding;carbohydrate binding;fucose binding;glycolipid binding;glycosaminoglycan binding;glycosphingolipid binding;heparin binding;lipid binding;lipopolysaccharide binding;monosaccharide binding;oligosaccharide binding;pattern binding;polysaccharide binding;sialic acid binding;sphingolipid binding;sugar binding	cell part;cytoplasm;cytoplasmic part;cytoplasmic vesicle membrane;cytoplasmic vesicle part;external side of plasma membrane;extracellular region part;extracellular space;integral to membrane;integral to plasma membrane;intracellular organelle part;intracellular part;intrinsic to membrane;intrinsic to plasma membrane;membrane;membrane part;nuclear part;nucleoplasm;organelle membrane;organelle part…	Cell adhesion molecules (CAMs);Malaria;Staphylococcus aureus infection	P-selectin	ENSG00000174175	P16109
VNN1	-1.17084	1.15557	-4.42517	acute inflammatory response;amine metabolic process;biological adhesion;biological regulation;carboxylic acid metabolic process;cell adhesion;cell-cell adhesion;cellular amine metabolic process;cellular amino acid metabolic process;cellular component movement;cellular ketone metabolic process;cellular metabolic process;cellular modified amino acid metabolic process;cellular nitrogen compound meta…	binding;catalytic activity;GPI anchor binding;hydrolase activity;hydrolase activity, acting on carbon-nitrogen (but not peptide) bonds;hydrolase activity, acting on carbon-nitrogen (but not peptide) bonds, in linear amides;lipid binding;pantetheine hydrolase activity;phosphatidylinositol binding;phospholipid binding	anchored to membrane;cell part;extracellular membrane-bounded organelle;extracellular organelle;extracellular region part;extracellular vesicular exosome;integral to membrane;intrinsic to membrane;membrane;membrane part;membrane-bounded organelle;membrane-bounded vesicle;organelle;plasma membrane;vesicle	Pantothenate and CoA biosynthesis	Pantetheinase	ENSG00000112299	O95497
PRDX5	0.312616	0.328688	0.586524	biological regulation;biosynthetic process;catabolic process;cellular biosynthetic process;cellular catabolic process;cellular macromolecule metabolic process;cellular metabolic process;cellular nitrogen compound metabolic process;cellular process;cellular response to chemical stimulus;cellular response to hydrogen peroxide;cellular response to oxidative stress;cellular response to reactive oxyge…	antioxidant activity;binding;caspase inhibitor activity;caspase regulator activity;catalytic activity;cysteine-type endopeptidase inhibitor activity;DNA binding;endopeptidase inhibitor activity;endopeptidase regulator activity;enzyme inhibitor activity;enzyme regulator activity;nucleic acid binding;oxidoreductase activity;oxidoreductase activity, acting on paired donors, with incorporation or red…	cell part;cytoplasm;cytoplasmic part;cytoplasmic vesicle;cytosol;extracellular membrane-bounded organelle;extracellular organelle;extracellular region part;extracellular space;extracellular vesicular exosome;intracellular membrane-bounded organelle;intracellular organelle;intracellular organelle lumen;intracellular organelle part;intracellular part;membrane-bounded organelle;membrane-bounded vesi…	Peroxisome	Peroxiredoxin-5, mitochondrial	ENSG00000126432	P30044
PIK3CB	0.447296	-0.240938	-0.49493	activation of immune response;activation of MAPK activity;adaptive immune response;antigen receptor-mediated signaling pathway;autophagy;biological adhesion;biological regulation;biosynthetic process;blood coagulation;calcium ion homeostasis;catabolic process;cation homeostasis;cell activation;cell adhesion;cell chemotaxis;cell division;cell migration;cell motility;cell surface receptor linked si…	1-phosphatidylinositol-3-kinase activity;adenyl nucleotide binding;adenyl ribonucleotide binding;ATP binding;binding;catalytic activity;inositol or phosphatidylinositol kinase activity;kinase activity;lipid kinase activity;nucleotide binding;phosphatidylinositol 3-kinase activity;phosphatidylinositol kinase activity;phosphatidylinositol phosphate kinase activity;phosphatidylinositol-4,5-bisphosph…	cell part;cytoplasm;cytoplasmic part;cytosol;cytosolic part;intracellular membrane-bounded organelle;intracellular organelle;intracellular part;macromolecular complex;membrane;membrane-bounded organelle;nucleus;organelle;phosphatidylinositol 3-kinase complex;plasma membrane;protein complex	Acute myeloid leukemia;Aldosterone-regulated sodium reabsorption;Amoebiasis;Apoptosis;B cell receptor signaling pathway;Bacterial invasion of epithelial cells;Carbohydrate digestion and absorption;Chagas disease (American trypanosomiasis);Chemokine signaling pathway;Chronic myeloid leukemia;Colorectal cancer;Endometrial cancer;ErbB signaling pathway;Fc epsilon RI signaling pathway;Fc gamma R-medi…	Phosphatidylinositol 4,5-bisphosphate 3-kinase catalytic subunit beta isoform	ENSG00000051382	P42338
PIK3CD	-0.00903599	0.383887	0.151792	activation of immune response;adaptive immune response;antigen receptor-mediated signaling pathway;B cell activation;B cell chemotaxis;B cell homeostasis;B cell receptor signaling pathway;biological regulation;biosynthetic process;cell activation;cell activation involved in immune response;cell chemotaxis;cell differentiation;cell migration;cell motility;cell surface receptor linked signaling pat…	1-phosphatidylinositol-3-kinase activity;adenyl nucleotide binding;adenyl ribonucleotide binding;ATP binding;binding;catalytic activity;inositol or phosphatidylinositol kinase activity;kinase activity;lipid kinase activity;nucleotide binding;phosphatidylinositol 3-kinase activity;phosphatidylinositol kinase activity;phosphatidylinositol phosphate kinase activity;phosphatidylinositol-4,5-bisphosph…	cell part;cytoplasmic part;cytosol;cytosolic part;intracellular membrane-bounded organelle;intracellular organelle;intracellular part;lysosome;lytic vacuole;macromolecular complex;mast cell granule;membrane;membrane-bounded organelle;organelle;phosphatidylinositol 3-kinase complex;plasma membrane;protein complex;vacuole	Acute myeloid leukemia;Aldosterone-regulated sodium reabsorption;Amoebiasis;Apoptosis;B cell receptor signaling pathway;Bacterial invasion of epithelial cells;Carbohydrate digestion and absorption;Chagas disease (American trypanosomiasis);Chemokine signaling pathway;Chronic myeloid leukemia;Colorectal cancer;Endometrial cancer;ErbB signaling pathway;Fc epsilon RI signaling pathway;Fc gamma R-medi…	Phosphatidylinositol 4,5-bisphosphate 3-kinase catalytic subunit delta isoform	ENSG00000171608	O00329
PIK3CG	0.0349185	0.254576	0.0342059	adaptive immune response;anatomical structure formation involved in morphogenesis;angiogenesis;biological adhesion;biological regulation;biosynthetic process;blood coagulation;calcium ion homeostasis;cation homeostasis;cell activation;cell activation involved in immune response;cell adhesion;cell chemotaxis;cell migration;cell motility;cell proliferation;cell surface receptor linked signaling pat…	1-phosphatidylinositol-3-kinase activity;adenyl nucleotide binding;adenyl ribonucleotide binding;ATP binding;binding;catalytic activity;ephrin receptor binding;inositol or phosphatidylinositol kinase activity;kinase activity;lipid kinase activity;nucleotide binding;phosphatidylinositol 3-kinase activity;phosphatidylinositol kinase activity;phosphatidylinositol phosphate kinase activity;phosphatid…	1-phosphatidylinositol-4-phosphate 3-kinase, class IB complex;cell part;cytoplasm;cytoplasmic part;cytosol;cytosolic part;intracellular membrane-bounded organelle;intracellular organelle;intracellular part;lysosome;lytic vacuole;macromolecular complex;mast cell granule;membrane;membrane-bounded organelle;organelle;phosphatidylinositol 3-kinase complex;plasma membrane;protein complex;vacuole	Acute myeloid leukemia;Aldosterone-regulated sodium reabsorption;Amoebiasis;Apoptosis;B cell receptor signaling pathway;Bacterial invasion of epithelial cells;Carbohydrate digestion and absorption;Chagas disease (American trypanosomiasis);Chemokine signaling pathway;Chronic myeloid leukemia;Colorectal cancer;Endometrial cancer;ErbB signaling pathway;Fc epsilon RI signaling pathway;Fc gamma R-medi…	Phosphatidylinositol 4,5-bisphosphate 3-kinase catalytic subunit gamma isoform	ENSG00000105851	P48736
PLAA	0.0130641	0.590186	-1.36074	biological regulation;cellular lipid metabolic process;cellular metabolic process;cellular process;cellular response to stimulus;defense response;inflammatory response;lipid metabolic process;metabolic process;organophosphate metabolic process;phospholipid metabolic process;primary metabolic process;regulation of biological process;regulation of cellular process;response to stimulus;response to s…	enzyme activator activity;enzyme regulator activity;lipase activator activity;phospholipase A2 activator activity;phospholipase activator activity	extracellular membrane-bounded organelle;extracellular organelle;extracellular region part;extracellular vesicular exosome;membrane-bounded organelle;membrane-bounded vesicle;organelle;vesicle	Protein processing in endoplasmic reticulum	Phospholipase A-2-activating protein	ENSG00000137055	Q9Y263
PLSCR1	-0.182741	0.811837	-0.00563882	acute inflammatory response;acute-phase response;apoptosis;biological regulation;biosynthetic process;cell activation;cell death;cellular biosynthetic process;cellular component organization;cellular component organization or biogenesis;cellular lipid metabolic process;cellular membrane organization;cellular metabolic process;cellular process;death;defense response;defense response to virus;glyce…	binding;calcium ion binding;cation binding;CD4 receptor binding;DNA binding;enzyme binding;epidermal growth factor receptor binding;growth factor receptor binding;ion binding;lipid transporter activity;metal ion binding;nucleic acid binding;nucleic acid binding transcription factor activity;phospholipid scramblase activity;phospholipid transporter activity;protein binding;protein domain specific …	cell part;cytoplasmic part;cytosol;extracellular matrix;extracellular membrane-bounded organelle;extracellular organelle;extracellular region part;extracellular vesicular exosome;Golgi apparatus;integral to membrane;integral to plasma membrane;intracellular membrane-bounded organelle;intracellular non-membrane-bounded organelle;intracellular organelle;intracellular organelle part;intracellular pa…		Phospholipid scramblase 1	ENSG00000188313	O15162
PLGRKT	-1.29387	-1.11942	-1.5976	biological regulation;chemotaxis;defense response;inflammatory response;locomotion;positive regulation of plasminogen activation;positive regulation of protein processing;regulation of biological process;regulation of gene expression;regulation of macromolecule metabolic process;regulation of metabolic process;regulation of plasminogen activation;regulation of primary metabolic process;regulation…		cell part;cytoplasmic part;integral to membrane;integral to plasma membrane;intracellular membrane-bounded organelle;intracellular organelle;intracellular part;intrinsic to membrane;intrinsic to plasma membrane;membrane part;membrane-bounded organelle;mitochondrion;organelle;plasma membrane part		Plasminogen receptor (KT)	ENSG00000107020	Q9HBL7
PPBP	-1.22569	-0.860196	-2.25611	biological regulation;blood coagulation;carbohydrate transport;cell activation;cell chemotaxis;cell migration;cell motility;cell surface receptor linked signaling pathway;cellular component movement;cellular process;cellular response to chemical stimulus;cellular response to cytokine stimulus;cellular response to organic substance;cellular response to stimulus;chemokine-mediated signaling pathway…	binding;carbohydrate transmembrane transporter activity;chemokine activity;chemokine receptor binding;CXCR chemokine receptor binding;cytokine activity;cytokine receptor binding;glucose transmembrane transporter activity;G-protein-coupled receptor binding;hexose transmembrane transporter activity;monosaccharide transmembrane transporter activity;protein binding;receptor binding;substrate-specific…	cell part;cytoplasmic membrane-bounded vesicle lumen;cytoplasmic part;cytoplasmic vesicle part;extracellular region;extracellular region part;extracellular space;intracellular organelle part;intracellular part;membrane-enclosed lumen;organelle lumen;organelle part;platelet alpha granule lumen;secretory granule lumen;vesicle lumen	Chemokine signaling pathway;Cytokine-cytokine receptor interaction	Platelet basic protein	ENSG00000163736	P02775
PF4	-1.62673	-0.789002	-1.90275	biological regulation;blood coagulation;cell activation;cell chemotaxis;cell migration;cell motility;cell surface receptor linked signaling pathway;cellular component movement;cellular process;cellular response to chemical stimulus;cellular response to cytokine stimulus;cellular response to organic substance;cellular response to stimulus;chemokine-mediated signaling pathway;chemotaxis;coagulation…	binding;carbohydrate binding;chemokine activity;chemokine receptor binding;CXCR chemokine receptor binding;CXCR3 chemokine receptor binding;cytokine activity;cytokine receptor binding;glycosaminoglycan binding;G-protein-coupled receptor binding;heparin binding;pattern binding;polysaccharide binding;protein binding;receptor binding	cell part;cytoplasmic membrane-bounded vesicle lumen;cytoplasmic part;cytoplasmic vesicle part;extracellular region;extracellular region part;extracellular space;intracellular organelle part;intracellular part;membrane-enclosed lumen;organelle lumen;organelle part;platelet alpha granule lumen;secretory granule lumen;vesicle lumen	Chemokine signaling pathway;Cytokine-cytokine receptor interaction	Platelet factor 4	ENSG00000163737	P02776
PF4V1	-2.67666	-0.0756026	-2.70946	biological regulation;cell chemotaxis;cell migration;cell motility;cell surface receptor linked signaling pathway;cellular component movement;cellular process;cellular response to chemical stimulus;cellular response to cytokine stimulus;cellular response to organic substance;cellular response to stimulus;chemokine-mediated signaling pathway;chemotaxis;cytokine-mediated signaling pathway;defense r…	binding;carbohydrate binding;chemokine activity;chemokine receptor binding;CXCR chemokine receptor binding;cytokine activity;cytokine receptor binding;glycosaminoglycan binding;G-protein-coupled receptor binding;heparin binding;pattern binding;polysaccharide binding;protein binding;receptor binding	extracellular region part;extracellular space	Chemokine signaling pathway;Cytokine-cytokine receptor interaction	Platelet factor 4	ENSG00000109272	P10720
ALOX15	-0.324131	-0.656566	-0.681772	alcohol metabolic process;amine biosynthetic process;amine metabolic process;anatomical structure development;apoptotic cell clearance;arachidonic acid metabolic process;biological regulation;biomineral tissue development;biosynthetic process;bone mineralization;carboxylic acid biosynthetic process;carboxylic acid metabolic process;cellular alkene metabolic process;cellular amine metabolic proces…	arachidonate 12-lipoxygenase activity;arachidonate 15-lipoxygenase activity;binding;catalytic activity;cation binding;dioxygenase activity;ether hydrolase activity;hepoxilin A3 synthase activity;hepoxilin-epoxide hydrolase activity;hydrolase activity;hydrolase activity, acting on ether bonds;ion binding;iron ion binding;isomerase activity;lipid binding;metal ion binding;oxidoreductase activity;ox…	cell part;cytoplasmic part;cytosol;extrinsic to internal side of plasma membrane;extrinsic to membrane;extrinsic to plasma membrane;intracellular part;lipid particle;membrane;membrane part;plasma membrane;plasma membrane part	Arachidonic acid metabolism;Linoleic acid metabolism	Polyunsaturated fatty acid lipoxygenase ALOX15	ENSG00000161905	P16050
PTGS1	-0.883331	-1.1716	-1.33133	arachidonic acid metabolic process;biological regulation;biosynthetic process;carboxylic acid biosynthetic process;carboxylic acid metabolic process;cellular biosynthetic process;cellular ketone metabolic process;cellular lipid metabolic process;cellular metabolic process;cellular process;cyclooxygenase pathway;defense response;fatty acid biosynthetic process;fatty acid metabolic process;icosanoi…	antioxidant activity;binding;catalytic activity;cation binding;dioxygenase activity;heme binding;ion binding;iron ion binding;metal ion binding;oxidoreductase activity;oxidoreductase activity, acting on paired donors, with incorporation or reduction of molecular oxygen;oxidoreductase activity, acting on peroxide as acceptor;peroxidase activity;prostaglandin-endoperoxide synthase activity;tetrapyr…	cell part;cell projection;cilium;cytoplasm;cytoplasmic part;endoplasmic reticulum membrane;endoplasmic reticulum part;extracellular membrane-bounded organelle;extracellular organelle;extracellular region part;extracellular vesicular exosome;intracellular membrane-bounded organelle;intracellular organelle;intracellular organelle part;intracellular part;membrane;membrane part;membrane-bounded organ…	Arachidonic acid metabolism	Prostaglandin G/H synthase 1	ENSG00000095303	P23219
PRKCQ	-0.845242	0.0014448	-1.09072	activation of immune response;antigen receptor-mediated signaling pathway;apoptosis;axon guidance;biological regulation;blood coagulation;cell activation;cell death;cell surface receptor linked signaling pathway;cellular component disassembly;cellular component disassembly at cellular level;cellular component disassembly involved in apoptosis;cellular component organization;cellular component org…	acid-amino acid ligase activity;adenyl nucleotide binding;adenyl ribonucleotide binding;ATP binding;binding;catalytic activity;cation binding;ion binding;kinase activity;ligase activity;ligase activity, forming carbon-nitrogen bonds;metal ion binding;nucleotide binding;phosphotransferase activity, alcohol group as acceptor;protein kinase activity;protein kinase C activity;protein serine/threonine…	cell part;cytoplasmic part;cytosol;immunological synapse;intracellular part;membrane;membrane part;plasma membrane;plasma membrane part	Tight junction;Vascular smooth muscle contraction	Protein kinase C theta type	ENSG00000065675	Q04759
PARP4	0.115509	0.391871	0.423732	cell death;cellular macromolecule metabolic process;cellular metabolic process;cellular nitrogen compound metabolic process;cellular process;cellular protein metabolic process;cellular response to stimulus;cellular response to stress;death;defense response;DNA metabolic process;DNA repair;establishment of localization;inflammatory response;macromolecule metabolic process;macromolecule modificatio…	binding;catalytic activity;DNA binding;enzyme binding;NAD+ ADP-ribosyltransferase activity;nucleic acid binding;protein binding;transferase activity;transferase activity, transferring glycosyl groups;transferase activity, transferring pentosyl groups	cell part;cytoplasm;cytoskeletal part;extracellular membrane-bounded organelle;extracellular organelle;extracellular region part;extracellular vesicular exosome;intracellular membrane-bounded organelle;intracellular organelle;intracellular organelle part;intracellular part;macromolecular complex;membrane;membrane-bounded organelle;membrane-bounded vesicle;microtubule;nucleus;organelle;organelle p…	Base excision repair	Protein mono-ADP-ribosyltransferase PARP4	ENSG00000102699	Q9UKK3
S100A12	-0.736244	0.378905	0.730788	biological regulation;cell activation;cell chemotaxis;cell killing;cell migration;cell motility;cellular component movement;cellular metabolic process;cellular process;cellular response to chemical stimulus;cellular response to stimulus;chemotaxis;cytokine secretion;defense response;defense response to bacterium;defense response to fungus;establishment of localization;establishment of localizatio…	binding;calcium ion binding;cation binding;copper ion binding;ion binding;metal ion binding;protein binding;RAGE receptor binding;receptor binding;transition metal ion binding;zinc ion binding	cell part;cytoplasm;cytoplasmic part;cytoskeleton;cytosol;extracellular region;intracellular membrane-bounded organelle;intracellular non-membrane-bounded organelle;intracellular organelle;intracellular part;membrane;membrane-bounded organelle;non-membrane-bounded organelle;nucleus;organelle;plasma membrane		Protein S100-A12	ENSG00000163221	P80511
S100A8	-0.25913	0.585483	0.466629	activation of caspase activity;acute inflammatory response;autophagy;biological adhesion;biological regulation;catabolic process;cell adhesion;cell chemotaxis;cell migration;cell motility;cell-cell adhesion;cellular catabolic process;cellular component movement;cellular macromolecule metabolic process;cellular metabolic process;cellular process;cellular protein metabolic process;cellular response…	arachidonic acid binding;binding;calcium ion binding;carboxylic acid binding;cation binding;cytoskeletal protein binding;fatty acid binding;icosanoid binding;icosatetraenoic acid binding;ion binding;lipid binding;metal ion binding;microtubule binding;monocarboxylic acid binding;protein binding;RAGE receptor binding;receptor binding;Toll-like receptor 4 binding;Toll-like receptor binding;transitio…	cell part;cytoplasmic part;cytoskeleton;cytosol;extracellular membrane-bounded organelle;extracellular organelle;extracellular region;extracellular region part;extracellular space;extracellular vesicular exosome;intracellular membrane-bounded organelle;intracellular non-membrane-bounded organelle;intracellular organelle;intracellular part;membrane;membrane-bounded organelle;membrane-bounded vesic…		Protein S100-A8	ENSG00000143546	P05109
S100A9	-0.5227	0.855845	0.971215	actin cytoskeleton organization;actin cytoskeleton reorganization;actin filament-based process;activation of caspase activity;autophagy;biological adhesion;biological regulation;catabolic process;cell adhesion;cell chemotaxis;cell communication;cell migration;cell motility;cell-cell adhesion;cell-cell signaling;cellular catabolic process;cellular component movement;cellular component organization…	antioxidant activity;arachidonic acid binding;binding;calcium ion binding;carboxylic acid binding;cation binding;cytoskeletal protein binding;fatty acid binding;icosanoid binding;icosatetraenoic acid binding;ion binding;lipid binding;metal ion binding;microtubule binding;molecular transducer activity;monocarboxylic acid binding;protein binding;RAGE receptor binding;receptor binding;signal transdu…	cell part;cytoplasmic part;cytoskeleton;cytosol;extracellular membrane-bounded organelle;extracellular organelle;extracellular region;extracellular region part;extracellular space;extracellular vesicular exosome;intracellular membrane-bounded organelle;intracellular non-membrane-bounded organelle;intracellular organelle;intracellular part;membrane;membrane-bounded organelle;membrane-bounded vesic…		Protein S100-A9	ENSG00000163220	P06702
THEMIS2	-0.430075	-0.648612	-0.242178	activation of immune response;antigen receptor-mediated signaling pathway;biological adhesion;biological regulation;cell adhesion;cell surface receptor linked signaling pathway;cellular process;cellular response to stimulus;defense response;immune response-activating cell surface receptor signaling pathway;immune response-activating signal transduction;immune response-regulating cell surface rece…		cell part;cytoplasm;intracellular membrane-bounded organelle;intracellular organelle;intracellular part;membrane-bounded organelle;nucleus;organelle		Protein THEMIS2	ENSG00000130775	Q5TEJ8
REL	1.42436	0.319511	0.256438	biological regulation;cellular process;cellular response to stimulus;cytokine production;defense response;I-kappaB kinase/NF-kappaB cascade;immune response;immune system process;inflammatory response;innate immune response;intracellular protein kinase cascade;intracellular signal transduction;multicellular organismal process;negative regulation of biological process;negative regulation of biosynt…	binding;chromatin binding;DNA binding;enhancer binding;enhancer sequence-specific DNA binding;nucleic acid binding;nucleic acid binding transcription factor activity;regulatory region DNA binding;regulatory region nucleic acid binding;RNA polymerase II distal enhancer sequence-specific DNA binding;RNA polymerase II regulatory region DNA binding;RNA polymerase II regulatory region sequence-specifi…	cell part;cytoplasmic part;cytosol;I-kappaB/NF-kappaB complex;intracellular membrane-bounded organelle;intracellular organelle;intracellular organelle part;intracellular part;macromolecular complex;membrane-bounded organelle;nuclear part;nucleoplasm;nucleoplasm part;nucleus;organelle;organelle part;protein complex;transcription factor complex		Proto-oncogene c-Rel	ENSG00000162924	Q04864
PXK	-0.356425	-0.495049	0.596858	biological regulation;defense response;inflammatory response;negative regulation of ATPase activity;negative regulation of biological process;negative regulation of catalytic activity;negative regulation of hydrolase activity;negative regulation of ion transport;negative regulation of molecular function;negative regulation of transport;regulation of ATPase activity;regulation of biological proces…	binding;catalytic activity;lipid binding;phosphatidylinositol binding;phospholipid binding;protein binding;protein C-terminus binding;transferase activity;transferase activity, transferring phosphorus-containing groups	cell part;cytoplasm;cytoplasmic part;cytoskeletal part;intracellular membrane-bounded organelle;intracellular organelle;intracellular organelle part;intracellular part;membrane;membrane-bounded organelle;microtubule organizing center;nucleus;organelle;organelle part;plasma membrane		PX domain-containing protein kinase-like protein	ENSG00000168297	Q7Z7A4
RAC1	-0.141671	-0.456185	-0.651226	actin cytoskeleton organization;actin filament organization;actin filament polymerization;actin filament-based process;actin polymerization or depolymerization;anatomical structure arrangement;anatomical structure homeostasis;anatomical structure morphogenesis;auditory receptor cell morphogenesis;axon guidance;biological adhesion;biological regulation;blood coagulation;bone resorption;cell activa…	binding;catalytic activity;enzyme binding;GDP-dissociation inhibitor binding;GTP binding;GTPase activity;guanyl nucleotide binding;guanyl ribonucleotide binding;hydrolase activity;hydrolase activity, acting on acid anhydrides;hydrolase activity, acting on acid anhydrides, in phosphorus-containing anhydrides;nucleoside-triphosphatase activity;nucleotide binding;protein binding;purine nucleotide bi…	adherens junction;anchoring junction;cell junction;cell part;cell projection;cell projection membrane;cell projection part;cell-substrate adherens junction;cell-substrate junction;cytoplasm;cytoplasmic membrane-bounded vesicle;cytoplasmic part;cytoplasmic vesicle;cytosol;endoplasmic reticulum membrane;endoplasmic reticulum part;extracellular membrane-bounded organelle;extracellular organelle;extr…	Adherens junction;Amyotrophic lateral sclerosis (ALS);Axon guidance;B cell receptor signaling pathway;Bacterial invasion of epithelial cells;Chemokine signaling pathway;Colorectal cancer;Epithelial cell signaling in Helicobacter pylori infection;Fc epsilon RI signaling pathway;Fc gamma R-mediated phagocytosis;Focal adhesion;Leukocyte transendothelial migration;MAPK signaling pathway;Natural kille…	Ras-related C3 botulinum toxin substrate 1	ENSG00000136238	P63000
RBPJ	0.280329	0.115543	-1.06582	anatomical structure development;anatomical structure formation involved in morphogenesis;anatomical structure maturation;anatomical structure morphogenesis;angiogenesis;aorta morphogenesis;arterial endothelial cell fate commitment;artery morphogenesis;auditory receptor cell fate commitment;B cell activation;B cell differentiation;biological regulation;biosynthetic process;blood vessel developmen…	binding;catalytic activity;chromatin binding;core promoter binding;core promoter proximal region DNA binding;core promoter proximal region sequence-specific DNA binding;core promoter sequence-specific DNA binding;DNA binding;nucleic acid binding;nucleic acid binding transcription factor activity;protein binding;recombinase activity;regulatory region DNA binding;regulatory region nucleic acid bind…	cell part;cytoplasm;intracellular membrane-bounded organelle;intracellular non-membrane-bounded organelle;intracellular organelle;intracellular organelle part;intracellular part;macromolecular complex;MAML1-RBP-Jkappa- ICN1 complex;membrane-bounded organelle;non-membrane-bounded organelle;nuclear part;nucleolus;nucleoplasm;nucleoplasm part;nucleus;organelle;organelle part;protein complex;transcri…	Notch signaling pathway	Recombining binding protein suppressor of hairless	ENSG00000168214	Q06330
RARRES2	0.377493	0.529718	0.17143	anatomical structure development;biological regulation;brown fat cell differentiation;cell differentiation;cellular developmental process;cellular lipid metabolic process;cellular metabolic process;cellular process;chemotaxis;chordate embryonic development;defense response;developmental process;digestive tract development;diterpenoid metabolic process;embryo development;embryo development ending …	binding;protein binding;receptor binding	extracellular matrix;extracellular membrane-bounded organelle;extracellular organelle;extracellular region;extracellular region part;extracellular vesicular exosome;membrane-bounded organelle;membrane-bounded vesicle;organelle;vesicle		Retinoic acid receptor responder protein 2	ENSG00000106538	Q99969
RPS6KA4	-0.165253	-0.841094	-0.642621	axon guidance;biological regulation;cell surface receptor linked signaling pathway;cellular component organization;cellular component organization at cellular level;cellular component organization or biogenesis;cellular component organization or biogenesis at cellular level;cellular macromolecule metabolic process;cellular metabolic process;cellular process;cellular protein metabolic process;cell…	adenyl nucleotide binding;adenyl ribonucleotide binding;ATP binding;binding;catalytic activity;cation binding;enzyme binding;histone kinase activity;histone kinase activity (H3-S10 specific);histone serine kinase activity;ion binding;kinase activity;kinase binding;magnesium ion binding;metal ion binding;mitogen-activated protein kinase binding;mitogen-activated protein kinase p38 binding;nucleoti…	cell part;cytoplasm;intracellular membrane-bounded organelle;intracellular organelle;intracellular organelle part;intracellular part;membrane-bounded organelle;nuclear part;nucleoplasm;nucleus;organelle;organelle part	MAPK signaling pathway;Neurotrophin signaling pathway	Ribosomal protein S6 kinase alpha-4		O75676
RPS6KA5	0.147308	-0.0564016	-0.290121	activation of immune response;activation of innate immune response;axon guidance;biological regulation;cell surface receptor linked signaling pathway;cellular component organization;cellular component organization at cellular level;cellular component organization or biogenesis;cellular component organization or biogenesis at cellular level;cellular macromolecule metabolic process;cellular metabol…	adenyl nucleotide binding;adenyl ribonucleotide binding;ATP binding;binding;catalytic activity;cation binding;histone kinase activity;histone kinase activity (H3-S10 specific);histone serine kinase activity;ion binding;kinase activity;magnesium ion binding;metal ion binding;nucleotide binding;phosphotransferase activity, alcohol group as acceptor;protein kinase activity;protein serine/threonine k…	cell part;cytoplasm;intracellular membrane-bounded organelle;intracellular organelle;intracellular organelle part;intracellular part;membrane-bounded organelle;nuclear part;nucleoplasm;nucleus;organelle;organelle part	MAPK signaling pathway;Neurotrophin signaling pathway	Ribosomal protein S6 kinase alpha-5		O75582
TBK1	-0.223965	-0.271884	-0.541887	activation of immune response;activation of innate immune response;biological regulation;cellular process;cellular response to stimulus;cytokine production;defense response;defense response to bacterium;defense response to Gram-positive bacterium;defense response to virus;I-kappaB kinase/NF-kappaB cascade;immune effector process;immune response;immune response-activating signal transduction;immun…	adenyl nucleotide binding;adenyl ribonucleotide binding;ATP binding;binding;catalytic activity;kinase activity;nucleic acid binding;nucleotide binding;phosphoprotein binding;phosphotransferase activity, alcohol group as acceptor;protein binding;protein kinase activity;protein serine/threonine kinase activity;purine nucleotide binding;purine ribonucleoside triphosphate binding;purine ribonucleotid…	cell part;cytoplasm;cytoplasmic part;cytosol;endosomal part;endosome membrane;intracellular organelle part;intracellular part;membrane;organelle membrane;organelle part	Cytosolic DNA-sensing pathway;Hepatitis C;Measles;RIG-I-like receptor signaling pathway;Toll-like receptor signaling pathway	Serine/threonine-protein kinase TBK1	ENSG00000183735	Q9UHD2
APCS	-0.878965	-0.49863	-1.50885	acute inflammatory response;acute-phase response;biological regulation;cellular component assembly;cellular component assembly at cellular level;cellular component organization;cellular component organization at cellular level;cellular component organization or biogenesis;cellular component organization or biogenesis at cellular level;cellular macromolecular complex assembly;cellular macromolecul…	binding;calcium ion binding;carbohydrate binding;cation binding;complement binding;complement component C1q binding;ion binding;metal ion binding;opsonin binding;protein binding;unfolded protein binding;virion binding	blood microparticle;cell part;extracellular membrane-bounded organelle;extracellular organelle;extracellular region;extracellular region part;extracellular space;extracellular vesicular exosome;intracellular membrane-bounded organelle;intracellular organelle;intracellular part;macromolecular complex;membrane-bounded organelle;membrane-bounded vesicle;nucleus;organelle;protein complex;vesicle		Serum amyloid P-component	ENSG00000132703	P02743
STAT3	0.285252	0.353749	0.308049	acute inflammatory response;acute-phase response;anatomical structure development;astrocyte differentiation;behavior;biological regulation;carbohydrate homeostasis;cell differentiation;cell proliferation;cell surface receptor linked signaling pathway;cellular component movement;cellular developmental process;cellular metabolic process;cellular process;cellular response to chemical stimulus;cellul…	binding;core promoter proximal region DNA binding;core promoter proximal region sequence-specific DNA binding;DNA binding;enzyme binding;kinase binding;ligand-dependent nuclear receptor activity;molecular transducer activity;nucleic acid binding;nucleic acid binding transcription factor activity;phosphatase binding;protein binding;protein dimerization activity;protein kinase binding;protein phosp…	cell part;chromatin;chromosomal part;cytoplasm;cytoplasmic part;cytosol;intracellular membrane-bounded organelle;intracellular organelle;intracellular organelle part;intracellular part;membrane;membrane-bounded organelle;mitochondrial inner membrane;mitochondrial membrane;mitochondrial part;nuclear chromatin;nuclear chromosome part;nuclear part;nucleoplasm;nucleus;organelle;organelle inner membra…	Acute myeloid leukemia;Adipocytokine signaling pathway;Chemokine signaling pathway;Hepatitis C;Jak-STAT signaling pathway;ko05152;Measles;Pancreatic cancer;Pathways in cancer;Toxoplasmosis	Signal transducer and activator of transcription 3	ENSG00000168610	P40763
SIGIRR	0.4122	0.546874	-0.681089	acute inflammatory response;acute-phase response;biological regulation;cellular process;cellular response to stimulus;defense response;inflammatory response;negative regulation of biological process;negative regulation of biosynthetic process;negative regulation of cell communication;negative regulation of cellular biosynthetic process;negative regulation of cellular metabolic process;negative re…		cell part;integral to membrane;intrinsic to membrane;membrane;membrane part		Single Ig IL-1-related receptor	ENSG00000185187	Q6IA17
TSPAN2	0.0600737	-0.68042	-0.172326	anatomical structure development;astrocyte development;axon ensheathment;brain development;cell development;cell differentiation;cellular developmental process;cellular process;defense response;developmental process;ensheathment of neurons;glial cell development;glial cell differentiation;inflammatory response;microglia development;myelination;oligodendrocyte differentiation;organ development;res…		cell part;integral to membrane;intrinsic to membrane;membrane;membrane part;myelin sheath;plasma membrane		Tetraspanin-2	ENSG00000134198	O60636
THBS1	-0.552824	-0.603063	-1.97711	activation of MAPK activity;anatomical structure development;anatomical structure formation involved in morphogenesis;anatomical structure morphogenesis;angiogenesis;behavior;behavioral response to pain;biological adhesion;biological regulation;blood coagulation;carbohydrate metabolic process;cartilage development;cartilage development involved in endochondral bone morphogenesis;cell activation;c…	binding;calcium ion binding;carbohydrate binding;cation binding;collagen binding;collagen V binding;cytokine binding;extracellular matrix binding;fibrinogen binding;fibroblast growth factor binding;fibronectin binding;glycoprotein binding;glycosaminoglycan binding;growth factor binding;heparin binding;identical protein binding;integrin binding;ion binding;laminin binding;lipid binding;lipoprotein…	cell part;cell surface;cytoplasmic membrane-bounded vesicle;cytoplasmic membrane-bounded vesicle lumen;cytoplasmic part;cytoplasmic vesicle;cytoplasmic vesicle part;endoplasmic reticulum;endoplasmic reticulum lumen;endoplasmic reticulum part;external side of plasma membrane;extracellular matrix;extracellular membrane-bounded organelle;extracellular organelle;extracellular region;extracellular reg…	ECM-receptor interaction;Focal adhesion;Malaria;Phagosome;TGF-beta signaling pathway	Thrombospondin-1	ENSG00000137801	P07996
TNIP1	0.103956	0.924189	1.13268	activation of immune response;activation of innate immune response;biological adhesion;biological regulation;biosynthetic process;cell adhesion;cell-cell adhesion;cellular biosynthetic process;cellular macromolecule biosynthetic process;cellular macromolecule metabolic process;cellular metabolic process;cellular process;cellular protein metabolic process;cellular response to stimulus;defense resp…	binding;enzyme binding;kinase binding;mitogen-activated protein kinase binding;protein binding;protein kinase binding	cell part;cytoplasm;intracellular;intracellular membrane-bounded organelle;intracellular organelle;intracellular part;membrane-bounded organelle;nucleus;organelle		TNFAIP3-interacting protein 1	ENSG00000145901	Q15025
TNIP2	-0.285094	-1.02051	-0.0691055	activation of immune response;activation of innate immune response;apoptosis;biological regulation;biosynthetic process;CD40 signaling pathway;cell death;cell surface receptor linked signaling pathway;cellular biosynthetic process;cellular macromolecule biosynthetic process;cellular macromolecule metabolic process;cellular metabolic process;cellular nitrogen compound metabolic process;cellular pr…	binding;enzyme binding;kinase binding;polyubiquitin binding;protein binding;protein kinase binding;small conjugating protein binding;ubiquitin binding	cell part;cytoplasm;cytoplasmic part;cytosol;intracellular membrane-bounded organelle;intracellular organelle;intracellular organelle part;intracellular part;membrane-bounded organelle;nuclear part;nucleoplasm;nucleus;organelle;organelle part		TNFAIP3-interacting protein 2	ENSG00000168884	Q8NFZ5
TLR2	0.485932	0.597326	0.36737	activation of immune response;activation of innate immune response;anatomical structure formation involved in morphogenesis;antibiotic transport;apoptosis;biological regulation;carboxylic acid metabolic process;cell activation;cell death;cell surface pattern recognition receptor signaling pathway;cell surface receptor linked signaling pathway;cellular alkene metabolic process;cellular component a…	binding;carbohydrate binding;diacyl lipopeptide binding;glycosaminoglycan binding;lipopeptide binding;lipopolysaccharide binding;lipopolysaccharide receptor activity;lipoteichoic acid binding;molecular transducer activity;pattern binding;pattern recognition receptor activity;peptide binding;peptidoglycan binding;polysaccharide binding;protein binding;protein dimerization activity;protein heterodi…	cell body;cell part;cell projection;cell surface;cytoplasm;external side of plasma membrane;integral to membrane;integral to plasma membrane;intracellular part;intrinsic to membrane;intrinsic to plasma membrane;macromolecular complex;membrane;membrane part;plasma membrane;plasma membrane part;protein complex;Toll-like receptor 1-Toll-like receptor 2 protein complex;Toll-like receptor 2-Toll-like …	Amoebiasis;Chagas disease (American trypanosomiasis);ko05152;Leishmaniasis;Malaria;Measles;Phagosome;Rheumatoid arthritis;Toll-like receptor signaling pathway;Toxoplasmosis	Toll-like receptor 2	ENSG00000137462	O60603
TLR8	-0.146553	-0.621655	-1.34237	activation of immune response;activation of innate immune response;adaptive immune response;adaptive immune response based on somatic recombination of immune receptors built from immunoglobulin superfamily domains;B cell mediated immunity;biological regulation;cell activation;cellular process;cellular response to abiotic stimulus;cellular response to external stimulus;cellular response to mechani…	binding;DNA binding;double-stranded RNA binding;drug binding;nucleic acid binding;receptor activity;RNA binding;single-stranded RNA binding	cell part;cytoplasmic part;endoplasmic reticulum membrane;endoplasmic reticulum part;endosomal part;endosome membrane;Golgi apparatus part;Golgi membrane;integral to membrane;intracellular organelle part;intracellular part;intrinsic to membrane;membrane;membrane part;organelle membrane;organelle part	Toll-like receptor signaling pathway	Toll-like receptor 8	ENSG00000101916	Q9NR97
TGFB1	-0.393887	-0.539689	-1.12073	active induction of host immune response by virus;adaptive immune response;adaptive immune response based on somatic recombination of immune receptors built from immunoglobulin superfamily domains;aging;amine metabolic process;aminoglycan catabolic process;aminoglycan metabolic process;anatomical structure development;anatomical structure morphogenesis;ATP biosynthetic process;ATP metabolic proce…	antigen binding;binding;cytokine activity;cytokine receptor binding;enzyme binding;glycoprotein binding;protein binding;receptor binding;transforming growth factor beta receptor binding;type I transforming growth factor beta receptor binding;type II transforming growth factor beta receptor binding;type III transforming growth factor beta receptor binding	axon;blood microparticle;cell body;cell part;cell projection;cell surface;cytoplasm;cytoplasmic membrane-bounded vesicle lumen;cytoplasmic part;cytoplasmic vesicle part;extracellular matrix;extracellular region;extracellular region part;extracellular space;Golgi apparatus part;Golgi lumen;intracellular membrane-bounded organelle;intracellular organelle;intracellular organelle lumen;intracellular …	Amoebiasis;Cell cycle;Chagas disease (American trypanosomiasis);Chronic myeloid leukemia;Colorectal cancer;Cytokine-cytokine receptor interaction;Dilated cardiomyopathy;Endocytosis;Hypertrophic cardiomyopathy (HCM);Intestinal immune network for IgA production;ko05152;Leishmaniasis;Malaria;MAPK signaling pathway;Osteoclast differentiation;Pancreatic cancer;Pathways in cancer;Renal cell carcinoma;R…	Transforming growth factor beta-1 proprotein	ENSG00000105329	P01137
TNFAIP6	0.890383	1.9249	-2.27504	biological adhesion;biological regulation;cell adhesion;cell communication;cell-cell signaling;cellular process;cellular response to stimulus;defense response;inflammatory response;multicellular organismal process;multicellular organismal reproductive process;negative regulation of biological process;negative regulation of defense response;negative regulation of inflammatory response;negative reg…	binding;carbohydrate binding;glycosaminoglycan binding;hyaluronic acid binding;pattern binding;polysaccharide binding	extracellular region part;extracellular space		Tumor necrosis factor-inducible gene 6 protein	ENSG00000123610	P98066
LYN	-0.321809	-0.712065	-0.383401	activation of immune response;activation of innate immune response;amine transport;anatomical structure development;antigen receptor-mediated signaling pathway;axon guidance;B cell homeostasis;B cell receptor signaling pathway;biological regulation;blood coagulation;cell activation;cell communication;cell development;cell differentiation;cell migration;cell motility;cell surface receptor linked s…	adenyl nucleotide binding;adenyl ribonucleotide binding;ATP binding;binding;catalytic activity;enzyme binding;glycolipid binding;glycosphingolipid binding;ion channel binding;kinase activity;lipid binding;molecular transducer activity;non-membrane spanning protein tyrosine kinase activity;nucleotide binding;phosphotransferase activity, alcohol group as acceptor;protein binding;protein kinase acti…	alpha2-beta1 integrin complex;cell part;cytoplasm;cytoplasmic part;cytoskeletal part;cytosol;extracellular membrane-bounded organelle;extracellular organelle;extracellular region part;extracellular vesicular exosome;extrinsic to internal side of plasma membrane;extrinsic to membrane;extrinsic to plasma membrane;Golgi apparatus;integrin complex;intracellular membrane-bounded organelle;intracellula…	B cell receptor signaling pathway;Chemokine signaling pathway;Epithelial cell signaling in Helicobacter pylori infection;Fc epsilon RI signaling pathway;Fc gamma R-mediated phagocytosis;Long-term depression	Tyrosine-protein kinase Lyn	ENSG00000254087	P07948
