# Supplementary material for: Low androgen signaling rescues genome integrity with innate immune response by reducing fertility in humans
Source: Cell Death Dis. 2024 Jan 11;15(1):30. doi: 10.1038/s41419-023-06397-5 (PMC10784536; doi:10.1038/s41419-023-06397-5)
Supplement: Supplementary file 7 — Supplementary dataset 3 [file 41419_2023_6397_MOESM7_ESM.xlsx]

## Sheet: Read me
Gene Name	Gene Name of the entry
CAIS-4 log2 ratio	Median protein ratios of CAIS vs Control [log2]
CAIS-10 log2 ratio	Median protein ratios of CAIS vs Control [log2]
CAIS-8 log2 ratio	Median protein ratios of CAIS vs Control [log2]
GOBP name	Gene ontology biological pathway Name
GOMF name	Gene ontology metabolic function Name
GOCC name	Gene ontology cellular component Name
KEGG pathway name	Kyoto Encyclopedia of Genes and Genomes Name
Protein Names	Protein Name of the entry
ENSG	Ensembl Gene ID (http://www.ensembl.org/index.html)
Uniprot	Uniprot Accession Number

## Sheet: Figure 1c
Gene name	CAIS-4 log2 ratio	CAIS-10 log2 ratio	CAIS-8 log2 ratio	GOBP name	GOMF name	GOCC name	KEGG name	Protein names	ENSG	Uniprot
HSD17B8	-0.202232	0.687283	-0.149217	androgen metabolic process;biological regulation;biosynthetic process;carboxylic acid biosynthetic process;carboxylic acid metabolic process;cellular biosynthetic process;cellular hormone metabolic process;cellular ketone metabolic process;cellular lipid metabolic process;cellular metabolic process;cellular process;estrogen biosynthetic process;estrogen metabolic process;fatty acid biosynthetic p…	3-hydroxyacyl-CoA dehydrogenase activity;catalytic activity;estradiol 17-beta-dehydrogenase activity;oxidoreductase activity;oxidoreductase activity, acting on CH-OH group of donors;oxidoreductase activity, acting on the CH-OH group of donors, NAD or NADP as acceptor;steroid dehydrogenase activity;steroid dehydrogenase activity, acting on the CH-OH group of donors, NAD or NADP as acceptor;testost…	cell part;cytoplasmic part;envelope;intracellular organelle lumen;intracellular organelle part;intracellular part;membrane;membrane-enclosed lumen;mitochondrial envelope;mitochondrial matrix;mitochondrial part;organelle envelope;organelle lumen;organelle part;plasma membrane	Steroid hormone biosynthesis	(3R)-3-hydroxyacyl-CoA dehydrogenase	ENSG00000112474;ENSG00000204228;ENSG00000225312;ENSG00000228357;ENSG00000228712;ENSG00000232357	Q92506
AKR1C3	-0.798209	0.303229	-0.272329	alcohol catabolic process;alcohol metabolic process;anatomical structure development;androgen biosynthetic process;androgen metabolic process;apocarotenoid metabolic process;arachidonic acid metabolic process;biological regulation;biosynthetic process;C21-steroid hormone metabolic process;carboxylic acid metabolic process;catabolic process;cell communication;cell differentiation;cell surface rece…	15-hydroxyprostaglandin-D dehydrogenase (NADP+) activity;alcohol dehydrogenase (NADP+) activity;alditol:NADP+ 1-oxidoreductase activity;aldo-keto reductase (NADP) activity;androsterone dehydrogenase activity;catalytic activity;delta4-3-oxosteroid 5beta-reductase activity;dihydrotestosterone 17-beta-dehydrogenase activity;enone reductase activity;geranylgeranyl reductase activity;indanol dehydroge…	cell part;cytoplasm;cytoplasmic part;cytosol;extracellular membrane-bounded organelle;extracellular organelle;extracellular region part;extracellular vesicular exosome;intracellular;intracellular membrane-bounded organelle;intracellular organelle;intracellular part;membrane-bounded organelle;membrane-bounded vesicle;nucleus;organelle;vesicle	Arachidonic acid metabolism;Metabolism of xenobiotics by cytochrome P450;Steroid hormone biosynthesis	Aldo-keto reductase family 1 member C3	ENSG00000196139	P42330
ARID1A	-0.154723	-0.196837	-0.275351	anatomical structure development;anatomical structure formation involved in morphogenesis;androgen receptor signaling pathway;ATP-dependent chromatin remodeling;biological regulation;biosynthetic process;blood vessel development;cardiac chamber development;cellular biosynthetic process;cellular component disassembly;cellular component disassembly at cellular level;cellular component organization;…	binding;DNA binding;ligand-dependent nuclear receptor binding;nucleic acid binding;protein binding;protein binding transcription factor activity;receptor binding;transcription coactivator activity;transcription cofactor activity;transcription factor binding transcription factor activity	cell part;chromatin;chromatin remodeling complex;chromosomal part;intracellular membrane-bounded organelle;intracellular organelle;intracellular organelle part;intracellular part;macromolecular complex;membrane-bounded organelle;nBAF complex;npBAF complex;nuclear chromatin;nuclear chromosome part;nuclear part;nucleoplasm;nucleus;organelle;organelle part;protein complex;SWI/SNF complex;SWI/SNF-typ…		AT-rich interactive domain-containing protein 1A	ENSG00000117713	O14497
DAXX	0.25001	0.485241	-0.378406	activation of JUN kinase activity;activation of MAPK activity;androgen receptor signaling pathway;apoptosis;biological regulation;biosynthetic process;cell cycle cytokinesis;cell cycle process;cell death;cellular biosynthetic process;cellular component assembly;cellular component assembly at cellular level;cellular component organization;cellular component organization at cellular level;cellular …	androgen receptor binding;binding;enzyme activator activity;enzyme binding;enzyme regulator activity;heat shock protein binding;histone binding;hormone receptor binding;identical protein binding;kinase activator activity;kinase binding;kinase regulator activity;molecular transducer activity;nuclear hormone receptor binding;p53 binding;protein binding;protein binding transcription factor activity;…	cell part;chromatin;chromatin remodeling complex;chromosomal part;chromosome, centromeric region;cytoplasm;cytoplasmic part;cytosol;heterochromatin;intracellular membrane-bounded organelle;intracellular non-membrane-bounded organelle;intracellular organelle;intracellular organelle part;intracellular part;macromolecular complex;membrane-bounded organelle;non-membrane-bounded organelle;nuclear body…	Amyotrophic lateral sclerosis (ALS);MAPK signaling pathway	Death domain-associated protein 6	ENSG00000204209;ENSG00000206206;ENSG00000206279;ENSG00000227046;ENSG00000231617	Q9UER7
DNAJA1	0.146608	0.516241	-0.0590719	androgen receptor signaling pathway;biological regulation;cell motility;cellular component movement;cellular localization;cellular macromolecule localization;cellular macromolecule metabolic process;cellular metabolic process;cellular process;cellular protein localization;cellular protein metabolic process;cellular response to stimulus;cellular response to stress;detection of stimulus;DNA damage …	adenyl nucleotide binding;adenyl ribonucleotide binding;ATP binding;binding;C3HC4-type RING finger domain binding;cation binding;chaperone binding;enzyme binding;G-protein-coupled receptor binding;heat shock protein binding;Hsp70 protein binding;ion binding;lipoprotein particle receptor binding;low-density lipoprotein particle receptor binding;metal ion binding;nucleotide binding;protein binding;…	cell part;cytoplasmic part;cytosol;extracellular membrane-bounded organelle;extracellular organelle;extracellular region part;extracellular vesicular exosome;intracellular membrane-bounded organelle;intracellular organelle;intracellular part;membrane;membrane-bounded organelle;membrane-bounded vesicle;mitochondrion;nucleus;organelle;perinuclear region of cytoplasm;vesicle	Protein processing in endoplasmic reticulum	DnaJ homolog subfamily A member 1	ENSG00000086061	P31689
HSD17B11	-0.151969	0.242072	0.100396	androgen catabolic process;androgen metabolic process;biological regulation;biosynthetic process;catabolic process;cellular hormone metabolic process;cellular metabolic process;cellular process;hormone catabolic process;hormone metabolic process;lipid biosynthetic process;lipid catabolic process;lipid metabolic process;metabolic process;primary metabolic process;regulation of biological quality;r…	catalytic activity;estradiol 17-beta-dehydrogenase activity;oxidoreductase activity;oxidoreductase activity, acting on CH-OH group of donors;oxidoreductase activity, acting on the CH-OH group of donors, NAD or NADP as acceptor;steroid dehydrogenase activity;steroid dehydrogenase activity, acting on the CH-OH group of donors, NAD or NADP as acceptor	cell part;cytoplasm;cytoplasmic part;extracellular region;intracellular part;lipid particle		Estradiol 17-beta-dehydrogenase 11	ENSG00000198189	Q8NBQ5
RAN	-0.275916	-0.20989	-0.390117	actin cytoskeleton organization;actin filament-based process;anatomical structure development;androgen receptor signaling pathway;biological regulation;cell cycle phase;cell cycle process;cell development;cell division;cellular component organization;cellular component organization at cellular level;cellular component organization or biogenesis;cellular component organization or biogenesis at cel…	androgen receptor binding;binding;catalytic activity;chromatin binding;GDP binding;GTP binding;GTPase activity;guanyl nucleotide binding;guanyl ribonucleotide binding;hormone receptor binding;hydrolase activity;hydrolase activity, acting on acid anhydrides;hydrolase activity, acting on acid anhydrides, in phosphorus-containing anhydrides;nuclear hormone receptor binding;nucleoside-triphosphatase …	cell part;centriole;cytoplasm;cytoplasmic membrane-bounded vesicle;cytoplasmic part;cytoplasmic vesicle;cytoskeletal part;cytosol;endosome;extracellular membrane-bounded organelle;extracellular organelle;extracellular region part;extracellular vesicular exosome;intracellular membrane-bounded organelle;intracellular non-membrane-bounded organelle;intracellular organelle;intracellular organelle par…	Ribosome biogenesis in eukaryotes;RNA transport	GTP-binding nuclear protein Ran	ENSG00000132341	P62826
MED30	0.6203	0.849223	0.500572	androgen receptor signaling pathway;biological regulation;biosynthetic process;cellular biosynthetic process;cellular macromolecule metabolic process;cellular metabolic process;cellular nitrogen compound metabolic process;cellular process;cellular response to stimulus;developmental process;gene expression;intracellular receptor mediated signaling pathway;macromolecule metabolic process;metabolic …	binding;hormone receptor binding;ligand-dependent nuclear receptor transcription coactivator activity;nuclear hormone receptor binding;protein binding;protein binding transcription factor activity;receptor activity;receptor binding;RNA polymerase II transcription cofactor activity;RNA polymerase II transcription factor binding transcription factor activity;thyroid hormone receptor binding;transcr…	cell part;intracellular membrane-bounded organelle;intracellular organelle;intracellular organelle part;intracellular part;macromolecular complex;mediator complex;membrane-bounded organelle;nuclear part;nucleoplasm;nucleoplasm part;nucleus;organelle;organelle part;protein complex		Mediator of RNA polymerase II transcription subunit 30	ENSG00000164758	Q96HR3
FKBP4	-0.441257	-0.0347266	-0.285514	anatomical structure development;androgen receptor signaling pathway;biological regulation;cation transport;cellular component assembly;cellular component assembly at cellular level;cellular component organization;cellular component organization at cellular level;cellular component organization or biogenesis;cellular component organization or biogenesis at cellular level;cellular macromolecular c…	adenyl nucleotide binding;adenyl ribonucleotide binding;ATP binding;binding;binding, bridging;catalytic activity;cis-trans isomerase activity;drug binding;FK506 binding;GTP binding;guanyl nucleotide binding;guanyl ribonucleotide binding;heat shock protein binding;isomerase activity;macrolide binding;nucleotide binding;peptidyl-prolyl cis-trans isomerase activity;protein binding;protein binding, b…	axon part;axonal growth cone;cell body;cell part;cell projection part;cytoplasm;cytoplasmic part;cytoskeletal part;cytosol;endoplasmic reticulum membrane;endoplasmic reticulum part;extracellular membrane-bounded organelle;extracellular organelle;extracellular region part;extracellular vesicular exosome;growth cone;intracellular membrane-bounded organelle;intracellular organelle;intracellular orga…		Peptidyl-prolyl cis-trans isomerase FKBP4	ENSG00000004478	Q02790
HSD17B4	-0.0037613	0.115901	0.0162786	anatomical structure development;androgen metabolic process;bile acid biosynthetic process;bile acid metabolic process;biological regulation;biosynthetic process;carboxylic acid biosynthetic process;carboxylic acid catabolic process;carboxylic acid metabolic process;catabolic process;cell development;cell differentiation;cellular biosynthetic process;cellular catabolic process;cellular developmen…	3alpha,7alpha,12alpha-trihydroxy-5beta-cholest-24-enoyl-CoA hydratase activity;3-hydroxyacyl-CoA dehydrogenase activity;binding;carbon-oxygen lyase activity;catalytic activity;hydro-lyase activity;identical protein binding;isomerase activity;long-chain-enoyl-CoA hydratase activity;lyase activity;oxidoreductase activity;oxidoreductase activity, acting on CH-OH group of donors;oxidoreductase activi…	cell part;cytoplasmic part;intracellular membrane-bounded organelle;intracellular organelle;intracellular organelle lumen;intracellular organelle part;intracellular part;membrane;membrane-bounded organelle;membrane-enclosed lumen;microbody;microbody lumen;microbody membrane;microbody part;mitochondrion;organelle;organelle lumen;organelle membrane;organelle part;peroxisomal matrix;peroxisomal memb…	Peroxisome;Primary bile acid biosynthesis	Peroxisomal multifunctional enzyme type 2	ENSG00000133835	P51659
RB1	0.0848416	0.268683	-0.270825	anatomical structure development;anatomical structure morphogenesis;androgen receptor signaling pathway;apoptosis;attachment of spindle microtubules to chromosome;biological regulation;biosynthetic process;cell cycle;cell cycle arrest;cell cycle checkpoint;cell cycle process;cell death;cell differentiation;cell division;cell maturation;cell morphogenesis;cell morphogenesis involved in differentia…	androgen receptor binding;binding;core promoter binding;DNA binding;enzyme binding;hormone receptor binding;identical protein binding;kinase binding;nuclear hormone receptor binding;nucleic acid binding;nucleic acid binding transcription factor activity;phosphoprotein binding;protein binding;protein binding transcription factor activity;receptor binding;regulatory region DNA binding;regulatory re…	cell part;chromatin;chromatin remodeling complex;chromosomal part;cytoskeletal part;intracellular membrane-bounded organelle;intracellular non-membrane-bounded organelle;intracellular organelle;intracellular organelle part;intracellular part;macromolecular complex;membrane-bounded organelle;non-membrane-bounded organelle;nuclear body;nuclear part;nucleoplasm;nucleoplasm part;nucleus;organelle;org…	Bladder cancer;Cell cycle;Chronic myeloid leukemia;Glioma;Melanoma;Non-small cell lung cancer;Pancreatic cancer;Pathways in cancer;Prostate cancer;Small cell lung cancer	Retinoblastoma-associated protein	ENSG00000139687	P06400
SGPL1	-0.26461	0.454607	-0.144935	ameboidal cell migration;anatomical structure development;anatomical structure morphogenesis;androgen metabolic process;biological regulation;biosynthetic process;carboxylic acid metabolic process;catabolic process;cell differentiation;cell migration;cell motility;cell surface receptor linked signaling pathway;cellular biosynthetic process;cellular catabolic process;cellular component movement;ce…	aldehyde-lyase activity;binding;carbon-carbon lyase activity;carboxy-lyase activity;catalytic activity;cofactor binding;lyase activity;pyridoxal phosphate binding;sphinganine-1-phosphate aldolase activity;vitamin B6 binding;vitamin binding	cell part;cytoplasmic part;endoplasmic reticulum;endoplasmic reticulum membrane;endoplasmic reticulum part;integral to endoplasmic reticulum membrane;integral to membrane;integral to organelle membrane;intracellular membrane-bounded organelle;intracellular organelle;intracellular organelle part;intracellular part;intrinsic to endoplasmic reticulum membrane;intrinsic to membrane;intrinsic to organ…	Sphingolipid metabolism	Sphingosine-1-phosphate lyase 1	ENSG00000166224	O95470
THRAP3	-0.0649581	1.13971	1.77106	androgen receptor signaling pathway;biological regulation;biosynthetic process;catabolic process;cellular biosynthetic process;cellular catabolic process;cellular macromolecule catabolic process;cellular macromolecule metabolic process;cellular metabolic process;cellular nitrogen compound metabolic process;cellular process;cellular response to stimulus;intracellular receptor mediated signaling pa…	adenyl nucleotide binding;adenyl ribonucleotide binding;ATP binding;binding;core promoter binding;core promoter sequence-specific DNA binding;DNA binding;hormone receptor binding;ligand-dependent nuclear receptor transcription coactivator activity;nuclear hormone receptor binding;nucleic acid binding;nucleotide binding;phosphoprotein binding;protein binding;protein binding transcription factor ac…	cell part;extracellular membrane-bounded organelle;extracellular organelle;extracellular region part;extracellular vesicular exosome;intracellular membrane-bounded organelle;intracellular organelle;intracellular organelle part;intracellular part;macromolecular complex;mediator complex;membrane-bounded organelle;membrane-bounded vesicle;nuclear part;nucleoplasm;nucleoplasm part;nucleus;organelle;o…		Thyroid hormone receptor-associated protein 3	ENSG00000054118	Q9Y2W1
TGFB1I1	-0.42601	0.0281553	-0.339053	anatomical structure morphogenesis;androgen receptor signaling pathway;biological adhesion;biological regulation;biosynthetic process;catabolic process;cell adhesion;cell differentiation;cell fate commitment;cell surface receptor linked signaling pathway;cellular biosynthetic process;cellular catabolic process;cellular developmental process;cellular macromolecule biosynthetic process;cellular mac…	androgen receptor binding;binding;cation binding;hormone receptor binding;ion binding;I-SMAD binding;metal ion binding;nuclear hormone receptor binding;protein binding;protein binding transcription factor activity;receptor binding;Roundabout binding;SMAD binding;steroid hormone receptor binding;transcription coactivator activity;transcription cofactor activity;transcription factor binding transcr…	adherens junction;anchoring junction;cell junction;cell part;cell-substrate adherens junction;cell-substrate junction;cytoplasm;cytoskeleton;focal adhesion;intracellular;intracellular non-membrane-bounded organelle;intracellular organelle;intracellular organelle part;intracellular part;non-membrane-bounded organelle;nuclear matrix;nuclear part;organelle;organelle part		Transforming growth factor beta-1-induced transcript 1 protein	ENSG00000140682	O43294
UBE3A	0.241181	-1.3135	-0.315429	anatomical structure development;androgen receptor signaling pathway;biological regulation;brain development;catabolic process;cellular catabolic process;cellular component organization;cellular component organization or biogenesis;cellular macromolecule catabolic process;cellular macromolecule metabolic process;cellular membrane organization;cellular metabolic process;cellular process;cellular p…	acid-amino acid ligase activity;binding;catalytic activity;cation binding;ion binding;ligase activity;ligase activity, forming carbon-nitrogen bonds;metal ion binding;protein binding transcription factor activity;small conjugating protein ligase activity;transcription coactivator activity;transcription cofactor activity;transcription factor binding transcription factor activity;ubiquitin-protein …	cell part;cytoplasm;cytoplasmic part;cytosol;intracellular membrane-bounded organelle;intracellular organelle;intracellular part;macromolecular complex;membrane-bounded organelle;nucleus;organelle;proteasome complex;protein complex	Ubiquitin mediated proteolysis	Ubiquitin-protein ligase E3A	ENSG00000114062	Q05086
