# Supplementary material for: Low androgen signaling rescues genome integrity with innate immune response by reducing fertility in humans
Source: Cell Death Dis. 2024 Jan 11;15(1):30. doi: 10.1038/s41419-023-06397-5 (PMC10784536; doi:10.1038/s41419-023-06397-5)
Supplement: Supplementary file 9 — Supplementary dataset 5 [file 41419_2023_6397_MOESM9_ESM.xlsx]

## Sheet: Read me
Gene Name	Gene Name of the entry
CAIS-4 log2 ratio	Median protein ratios of CAIS vs Control [log2]
CAIS-10 log2 ratio	Median protein ratios of CAIS vs Control [log2]
CAIS-8 log2 ratio	Median protein ratios of CAIS vs Control [log2]
GOBP name	Gene ontology biological pathway Name
GOMF name	Gene ontology metabolic function Name
GOCC name	Gene ontology cellular component Name
KEGG pathway name	Kyoto Encyclopedia of Genes and Genomes Name
Protein Names	Protein Name of the entry
ENSG	Ensembl Gene ID (http://www.ensembl.org/index.html)
Uniprot	Uniprot Accession Number

## Sheet: Figure 2b
Gene name	CAIS-4 log2 ratio	CAIS-10 log2 ratio	CAIS-8 log2 ratio	GOBP name	GOMF name	GOCC name	KEGG name	Protein name	ENSG	Uniprot
PYCARD	0.13631	0.048141	-0.0382772	activation of caspase activity;activation of immune response;activation of innate immune response;apoptosis;biological regulation;cell activation;cell activation involved in immune response;cell death;cell surface receptor linked signaling pathway;cellular component organization;cellular component organization or biogenesis;cellular membrane organization;cellular process;cellular response to biot…	apoptotic protease activator activity;binding;BMP receptor binding;caspase activator activity;caspase regulator activity;cytokine receptor binding;cytoskeletal protein binding;enzyme activator activity;enzyme binding;enzyme regulator activity;growth factor receptor binding;identical protein binding;interleukin-6 receptor binding;myosin binding;myosin I binding;peptidase activator activity;peptida…	cell body;cell part;cytoplasm;cytoplasmic part;cytosol;cytosolic part;endoplasmic reticulum;extracellular region;IkappaB kinase complex;intracellular membrane-bounded organelle;intracellular non-membrane-bounded organelle;intracellular organelle;intracellular organelle part;intracellular part;macromolecular complex;membrane-bounded organelle;mitochondrion;NALP1 inflammasome complex;NALP3 inflamma…	Cytosolic DNA-sensing pathway;NOD-like receptor signaling pathway	Apoptosis-associated speck-like protein containing a CARD	ENSG00000103490	Q9ULZ3
BCL10	-0.213136	-0.38709	-0.782114	activation of immune response;activation of innate immune response;adaptive immune response;adaptive immune response based on somatic recombination of immune receptors built from immunoglobulin superfamily domains;anatomical structure formation involved in morphogenesis;antigen receptor-mediated signaling pathway;apoptosis;B cell apoptosis;B cell mediated immunity;biological regulation;cell death…	binding;enzyme binding;kinase binding;NF-kappaB binding;protease binding;protein binding;protein binding transcription factor activity;protein C-terminus binding;protein kinase B binding;protein kinase binding;protein self-association;small conjugating protein binding;transcription coactivator activity;transcription cofactor activity;transcription factor binding;transcription factor binding trans…	CBM complex;cell part;cytoplasm;cytoplasmic microtubule;cytoplasmic part;cytoskeletal part;cytosol;immunological synapse;intracellular membrane-bounded organelle;intracellular organelle;intracellular organelle part;intracellular part;lysosome;lytic vacuole;macromolecular complex;membrane;membrane part;membrane raft;membrane-bounded organelle;microtubule;nucleus;organelle;organelle part;perinuclea…	B cell receptor signaling pathway;ko05152;T cell receptor signaling pathway	B-cell lymphoma/leukemia 10	ENSG00000142867	O95999
CASP1	0.0369371	0.257222	0.226561	activation of caspase activity;apoptosis;biological regulation;cell death;cellular chemical homeostasis;cellular homeostasis;cellular ion homeostasis;cellular process;cellular response to abiotic stimulus;cellular response to chemical stimulus;cellular response to external stimulus;cellular response to mechanical stimulus;cellular response to organic substance;cellular response to stimulus;chemic…	apoptotic protease activator activity;caspase activator activity;caspase regulator activity;catalytic activity;cysteine-type endopeptidase activity;cysteine-type peptidase activity;endopeptidase activity;enzyme activator activity;enzyme regulator activity;hydrolase activity;peptidase activator activity;peptidase activity;peptidase activity, acting on L-amino acid peptides;peptidase regulator acti…	cell part;cytoplasm;cytoplasmic part;cytosol;extracellular region;intracellular part;IPAF inflammasome complex;macromolecular complex;NALP1 inflammasome complex;NALP3 inflammasome complex;protein complex	Amyotrophic lateral sclerosis (ALS);Cytosolic DNA-sensing pathway;NOD-like receptor signaling pathway	Caspase-1	ENSG00000137752	P29466
CHI3L1	0.221353	0.11653	0.397102	activation of NF-kappaB-inducing kinase activity;activation of protein kinase activity;anatomical structure development;apoptosis;biological regulation;carbohydrate metabolic process;cartilage development;cell death;cellular process;cellular response to chemical stimulus;cellular response to cytokine stimulus;cellular response to organic substance;cellular response to stimulus;cellular response t…	binding;carbohydrate binding;catalytic activity;chitin binding;extracellular matrix structural constituent;hydrolase activity;hydrolase activity, acting on glycosyl bonds;hydrolase activity, hydrolyzing O-glycosyl compounds;pattern binding;polysaccharide binding;structural molecule activity	cell part;cytoplasm;cytoplasmic part;endoplasmic reticulum;extracellular matrix;extracellular membrane-bounded organelle;extracellular organelle;extracellular region part;extracellular space;extracellular vesicular exosome;intracellular membrane-bounded organelle;intracellular organelle;intracellular part;membrane-bounded organelle;membrane-bounded vesicle;organelle;perinuclear region of cytoplas…	Amino sugar and nucleotide sugar metabolism	Chitinase-3-like protein 1	ENSG00000133048	P36222
IRAK3	-0.214	0.0144286	-0.327825	activation of immune response;activation of innate immune response;biological regulation;cell surface receptor linked signaling pathway;cellular macromolecule metabolic process;cellular metabolic process;cellular process;cellular protein metabolic process;cellular response to chemical stimulus;cellular response to cytokine stimulus;cellular response to interleukin-1;cellular response to organic s…	adenyl nucleotide binding;adenyl ribonucleotide binding;ATP binding;binding;catalytic activity;cation binding;identical protein binding;ion binding;kinase activity;magnesium ion binding;metal ion binding;nucleotide binding;phosphotransferase activity, alcohol group as acceptor;protein binding;protein dimerization activity;protein heterodimerization activity;protein homodimerization activity;prote…	cell part;cytoplasm;interleukin-1 receptor complex;intracellular membrane-bounded organelle;intracellular organelle;intracellular part;macromolecular complex;membrane part;membrane-bounded organelle;nucleus;organelle;plasma membrane part;protein complex;receptor complex	Apoptosis;Neurotrophin signaling pathway	Interleukin-1 receptor-associated kinase 3	ENSG00000090376	Q9Y616
IL18	0.230461	0.224134	0.691034	adaptive immune response;adaptive immune response based on somatic recombination of immune receptors built from immunoglobulin superfamily domains;anatomical structure formation involved in morphogenesis;angiogenesis;behavior;biological regulation;cell activation;cell communication;cell surface receptor linked signaling pathway;cell-cell signaling;cellular process;cellular response to biotic stim…	binding;cytokine activity;protein binding;receptor binding	cell part;cytoplasmic part;cytosol;extracellular membrane-bounded organelle;extracellular organelle;extracellular region;extracellular region part;extracellular space;extracellular vesicular exosome;intracellular part;membrane-bounded organelle;membrane-bounded vesicle;organelle;vesicle	African trypanosomiasis;Cytokine-cytokine receptor interaction;Cytosolic DNA-sensing pathway;ko05152;Malaria;NOD-like receptor signaling pathway;Rheumatoid arthritis	Interleukin-18	ENSG00000150782	Q14116
MAPK3	0.0450625	0.486575	-0.425358	activation of immune response;activation of innate immune response;activation of MAPK activity;activation of MAPKK activity;activation of protein kinase activity;anatomical structure development;anatomical structure morphogenesis;apoptosis;axon guidance;biological regulation;biosynthetic process;blood coagulation;BMP signaling pathway;cartilage development;caveolin-mediated endocytosis;cell activ…	adenyl nucleotide binding;adenyl ribonucleotide binding;ATP binding;binding;catalytic activity;enzyme binding;kinase activity;MAP kinase activity;molecular transducer activity;nucleotide binding;phosphatase binding;phosphotransferase activity, alcohol group as acceptor;protein binding;protein kinase activity;protein serine/threonine kinase activity;purine nucleotide binding;purine ribonucleoside …	adherens junction;anchoring junction;caveola;cell junction;cell part;cell projection;cell-substrate adherens junction;cell-substrate junction;cytoplasmic part;cytoskeleton;cytosol;early endosome;endosome;envelope;extracellular membrane-bounded organelle;extracellular organelle;extracellular region part;extracellular vesicular exosome;focal adhesion;Golgi apparatus;intracellular membrane-bounded o…	Acute myeloid leukemia;Adherens junction;Aldosterone-regulated sodium reabsorption;Alzheimer's disease;Axon guidance;B cell receptor signaling pathway;Bladder cancer;Chagas disease (American trypanosomiasis);Chemokine signaling pathway;Chronic myeloid leukemia;Colorectal cancer;Dorso-ventral axis formation;Endometrial cancer;ErbB signaling pathway;Fc epsilon RI signaling pathway;Fc gamma R-mediat…	Mitogen-activated protein kinase 3	ENSG00000102882	P27361
NLRC4	-0.073303	0.123468	0.0236042	activation of caspase activity;activation of immune response;activation of innate immune response;biological regulation;cell cycle process;cell death;cellular component assembly;cellular component assembly at cellular level;cellular component organization;cellular component organization at cellular level;cellular component organization or biogenesis;cellular component organization or biogenesis a…	acid-amino acid ligase activity;adenyl nucleotide binding;adenyl ribonucleotide binding;ATP binding;binding;catalytic activity;cation binding;cysteine-type endopeptidase inhibitor activity;endopeptidase inhibitor activity;endopeptidase regulator activity;enzyme inhibitor activity;enzyme regulator activity;identical protein binding;ion binding;ligase activity;ligase activity, forming carbon-nitrog…	cell part;cytoplasm;cytoplasmic part;cytoskeletal part;cytosol;intracellular;intracellular membrane-bounded organelle;intracellular organelle;intracellular organelle part;intracellular part;IPAF inflammasome complex;macromolecular complex;membrane-bounded organelle;microtubule;nucleus;organelle;organelle part;protein complex;spindle microtubule	NOD-like receptor signaling pathway	NLR family CARD domain-containing protein 4	ENSG00000091106	Q9NPP4
PRKCD	0.0820155	-0.474723	-0.570515	activation of immune response;activation of innate immune response;activation of phospholipase C activity;adaptive immune response;adaptive immune response based on somatic recombination of immune receptors built from immunoglobulin superfamily domains;aging;apoptosis;B cell activation;B cell mediated immunity;B cell proliferation;biological regulation;blood coagulation;cell activation;cell aging…	adenyl nucleotide binding;adenyl ribonucleotide binding;ATP binding;binding;calcium-independent protein kinase C activity;catalytic activity;cation binding;enzyme activator activity;enzyme binding;enzyme regulator activity;insulin receptor substrate binding;ion binding;kinase activity;metal ion binding;non-membrane spanning protein tyrosine kinase activity;nucleotide binding;phosphotransferase ac…	cell junction;cell part;cell-cell junction;cytoplasm;cytoplasmic part;cytosol;endoplasmic reticulum;extracellular membrane-bounded organelle;extracellular organelle;extracellular region part;extracellular vesicular exosome;intracellular membrane-bounded organelle;intracellular organelle;intracellular organelle part;intracellular part;membrane;membrane-bounded organelle;membrane-bounded vesicle;mi…	Tight junction;Vascular smooth muscle contraction	Protein kinase C delta type	ENSG00000163932	Q05655
PNP	-0.471114	-0.396216	-0.788127	biological regulation;biosynthetic process;catabolic process;cellular aromatic compound metabolic process;cellular biosynthetic process;cellular catabolic process;cellular metabolic compound salvage;cellular metabolic process;cellular nitrogen compound biosynthetic process;cellular nitrogen compound catabolic process;cellular nitrogen compound metabolic process;cellular process;coenzyme biosynthe…	anion binding;binding;catalytic activity;drug binding;ion binding;nucleobase binding;nucleoside binding;phosphate ion binding;purine base binding;purine-nucleoside phosphorylase activity;transferase activity;transferase activity, transferring glycosyl groups;transferase activity, transferring pentosyl groups	cell part;cytoplasm;cytoplasmic part;cytoskeleton;cytosol;extracellular membrane-bounded organelle;extracellular organelle;extracellular region part;extracellular vesicular exosome;intracellular;intracellular non-membrane-bounded organelle;intracellular organelle;intracellular part;membrane-bounded organelle;membrane-bounded vesicle;non-membrane-bounded organelle;organelle;vesicle	Nicotinate and nicotinamide metabolism;Purine metabolism;Pyrimidine metabolism	Purine nucleoside phosphorylase	ENSG00000198805	P00491
RFTN1	-0.858471	-0.664388	-0.611258	activation of immune response;activation of innate immune response;antigen processing and presentation;antigen receptor-mediated signaling pathway;B cell receptor signaling pathway;biological regulation;cell surface receptor linked signaling pathway;cellular component assembly;cellular component assembly at cellular level;cellular component organization;cellular component organization at cellular…	binding;double-stranded RNA binding;nucleic acid binding;RNA binding	cell part;cytoplasm;cytoplasmic part;endosome;extracellular membrane-bounded organelle;extracellular organelle;extracellular region part;extracellular vesicular exosome;intracellular membrane-bounded organelle;intracellular organelle;intracellular part;macromolecular complex;membrane;membrane part;membrane raft;membrane-bounded organelle;membrane-bounded vesicle;organelle;plasma membrane;protein …		Raftlin	ENSG00000131378	Q14699
RAB1A	-0.42816	-0.384171	-0.392868	anatomical structure morphogenesis;autophagic vacuole assembly;autophagy;biological adhesion;biological regulation;cargo loading into COPII-coated vesicle;cargo loading into vesicle;catabolic process;cell adhesion;cell cycle;cell migration;cell morphogenesis;cell morphogenesis involved in differentiation;cell motility;cell-substrate adhesion;cellular catabolic process;cellular component assembly;…	binding;catalytic activity;GTP binding;GTPase activity;guanyl nucleotide binding;guanyl ribonucleotide binding;hydrolase activity;hydrolase activity, acting on acid anhydrides;hydrolase activity, acting on acid anhydrides, in phosphorus-containing anhydrides;nucleoside-triphosphatase activity;nucleotide binding;purine nucleotide binding;purine ribonucleoside triphosphate binding;purine ribonucleo…	cell part;cytoplasmic membrane-bounded vesicle;cytoplasmic part;cytoplasmic vesicle;cytosol;early endosome;endoplasmic reticulum membrane;endoplasmic reticulum part;endosome;extracellular membrane-bounded organelle;extracellular organelle;extracellular region part;extracellular vesicular exosome;Golgi apparatus;Golgi apparatus part;Golgi membrane;intracellular membrane-bounded organelle;intracell…		Ras-related protein Rab-1A	ENSG00000138069	P62820
RBPJ	0.280329	0.115543	-1.06582	anatomical structure development;anatomical structure formation involved in morphogenesis;anatomical structure maturation;anatomical structure morphogenesis;angiogenesis;aorta morphogenesis;arterial endothelial cell fate commitment;artery morphogenesis;auditory receptor cell fate commitment;B cell activation;B cell differentiation;biological regulation;biosynthetic process;blood vessel developmen…	binding;catalytic activity;chromatin binding;core promoter binding;core promoter proximal region DNA binding;core promoter proximal region sequence-specific DNA binding;core promoter sequence-specific DNA binding;DNA binding;nucleic acid binding;nucleic acid binding transcription factor activity;protein binding;recombinase activity;regulatory region DNA binding;regulatory region nucleic acid bind…	cell part;cytoplasm;intracellular membrane-bounded organelle;intracellular non-membrane-bounded organelle;intracellular organelle;intracellular organelle part;intracellular part;macromolecular complex;MAML1-RBP-Jkappa- ICN1 complex;membrane-bounded organelle;non-membrane-bounded organelle;nuclear part;nucleolus;nucleoplasm;nucleoplasm part;nucleus;organelle;organelle part;protein complex;transcri…	Notch signaling pathway	Recombining binding protein suppressor of hairless	ENSG00000168214	Q06330
RPS6KA4	-0.165253	-0.841094	-0.642621	axon guidance;biological regulation;cell surface receptor linked signaling pathway;cellular component organization;cellular component organization at cellular level;cellular component organization or biogenesis;cellular component organization or biogenesis at cellular level;cellular macromolecule metabolic process;cellular metabolic process;cellular process;cellular protein metabolic process;cell…	adenyl nucleotide binding;adenyl ribonucleotide binding;ATP binding;binding;catalytic activity;cation binding;enzyme binding;histone kinase activity;histone kinase activity (H3-S10 specific);histone serine kinase activity;ion binding;kinase activity;kinase binding;magnesium ion binding;metal ion binding;mitogen-activated protein kinase binding;mitogen-activated protein kinase p38 binding;nucleoti…	cell part;cytoplasm;intracellular membrane-bounded organelle;intracellular organelle;intracellular organelle part;intracellular part;membrane-bounded organelle;nuclear part;nucleoplasm;nucleus;organelle;organelle part	MAPK signaling pathway;Neurotrophin signaling pathway	Ribosomal protein S6 kinase alpha-4		O75676
RPS6KA5	0.147308	-0.0564016	-0.290121	activation of immune response;activation of innate immune response;axon guidance;biological regulation;cell surface receptor linked signaling pathway;cellular component organization;cellular component organization at cellular level;cellular component organization or biogenesis;cellular component organization or biogenesis at cellular level;cellular macromolecule metabolic process;cellular metabol…	adenyl nucleotide binding;adenyl ribonucleotide binding;ATP binding;binding;catalytic activity;cation binding;histone kinase activity;histone kinase activity (H3-S10 specific);histone serine kinase activity;ion binding;kinase activity;magnesium ion binding;metal ion binding;nucleotide binding;phosphotransferase activity, alcohol group as acceptor;protein kinase activity;protein serine/threonine k…	cell part;cytoplasm;intracellular membrane-bounded organelle;intracellular organelle;intracellular organelle part;intracellular part;membrane-bounded organelle;nuclear part;nucleoplasm;nucleus;organelle;organelle part	MAPK signaling pathway;Neurotrophin signaling pathway	Ribosomal protein S6 kinase alpha-5		O75582
STAT3	0.285252	0.353749	0.308049	acute inflammatory response;acute-phase response;anatomical structure development;astrocyte differentiation;behavior;biological regulation;carbohydrate homeostasis;cell differentiation;cell proliferation;cell surface receptor linked signaling pathway;cellular component movement;cellular developmental process;cellular metabolic process;cellular process;cellular response to chemical stimulus;cellul…	binding;core promoter proximal region DNA binding;core promoter proximal region sequence-specific DNA binding;DNA binding;enzyme binding;kinase binding;ligand-dependent nuclear receptor activity;molecular transducer activity;nucleic acid binding;nucleic acid binding transcription factor activity;phosphatase binding;protein binding;protein dimerization activity;protein kinase binding;protein phosp…	cell part;chromatin;chromosomal part;cytoplasm;cytoplasmic part;cytosol;intracellular membrane-bounded organelle;intracellular organelle;intracellular organelle part;intracellular part;membrane;membrane-bounded organelle;mitochondrial inner membrane;mitochondrial membrane;mitochondrial part;nuclear chromatin;nuclear chromosome part;nuclear part;nucleoplasm;nucleus;organelle;organelle inner membra…	Acute myeloid leukemia;Adipocytokine signaling pathway;Chemokine signaling pathway;Hepatitis C;Jak-STAT signaling pathway;ko05152;Measles;Pancreatic cancer;Pathways in cancer;Toxoplasmosis	Signal transducer and activator of transcription 3	ENSG00000168610	P40763
STAT6	-0.000944386	-0.0863466	-0.19663	anatomical structure morphogenesis;biological regulation;biosynthetic process;cell fate commitment;cell proliferation;cell surface receptor linked signaling pathway;cellular biosynthetic process;cellular developmental process;cellular macromolecule biosynthetic process;cellular macromolecule metabolic process;cellular metabolic process;cellular nitrogen compound metabolic process;cellular process…	binding;core promoter binding;core promoter sequence-specific DNA binding;DNA binding;enzyme binding;identical protein binding;molecular transducer activity;nucleic acid binding;nucleic acid binding transcription factor activity;phosphatase binding;protein binding;protein phosphatase binding;regulatory region DNA binding;regulatory region nucleic acid binding;RNA polymerase II core promoter seque…	cell part;chromatin;chromosomal part;cytoplasm;cytoplasmic part;cytosol;intracellular organelle part;intracellular part;membrane part;membrane raft;nuclear chromatin;nuclear chromosome part;nuclear part;nucleoplasm;organelle part	Jak-STAT signaling pathway;ko05152	Signal transducer and activator of transcription 6	ENSG00000166888	P42226
STOML2	-0.262533	0.60595	-0.0986916	activation of immune response;alpha-beta T cell activation;antigen receptor-mediated signaling pathway;ATP biosynthetic process;ATP metabolic process;ATP synthesis coupled proton transport;biological regulation;biosynthetic process;calcium ion homeostasis;calcium ion transport;cation homeostasis;cation transport;CD4-positive, alpha-beta T cell activation;cell activation;cell surface receptor link…	binding;enzyme binding;GTPase binding;protein binding;receptor binding	cell part;cytoplasmic part;cytoskeleton;extrinsic to membrane;extrinsic to plasma membrane;intracellular non-membrane-bounded organelle;intracellular organelle;intracellular organelle part;intracellular part;membrane;membrane part;membrane raft;membrane-enclosed lumen;mitochondrial inner membrane;mitochondrial intermembrane space;mitochondrial membrane;mitochondrial part;non-membrane-bounded orga…		Stomatin-like protein 2, mitochondrial	ENSG00000165283	Q9UJZ1
TRAF6	-0.0518015	-0.166038	-1.64121	activation of immune response;activation of innate immune response;activation of MAPK activity;activation of NF-kappaB-inducing kinase activity;activation of protein kinase activity;adaptive immune response;adaptive immune response based on somatic recombination of immune receptors built from immunoglobulin superfamily domains;anatomical structure development;anatomical structure formation involv…	acid-amino acid ligase activity;binding;catalytic activity;cation binding;cytokine receptor binding;enzyme binding;histone deacetylase binding;identical protein binding;ion binding;kinase binding;ligase activity;ligase activity, forming carbon-nitrogen bonds;metal ion binding;mitogen-activated protein kinase kinase kinase binding;protein binding;protein kinase B binding;protein kinase binding;pro…	CD40 receptor complex;cell cortex;cell part;cytoplasm;cytoplasmic part;cytosol;endosomal part;endosome membrane;internal side of plasma membrane;intracellular membrane-bounded organelle;intracellular non-membrane-bounded organelle;intracellular organelle;intracellular organelle part;intracellular part;lipid particle;macromolecular complex;membrane;membrane part;membrane-bounded organelle;mitochon…	Chagas disease (American trypanosomiasis);Endocytosis;Hepatitis C;ko05152;Leishmaniasis;MAPK signaling pathway;Measles;Neurotrophin signaling pathway;NOD-like receptor signaling pathway;Osteoclast differentiation;Pathways in cancer;RIG-I-like receptor signaling pathway;Small cell lung cancer;Toll-like receptor signaling pathway;Toxoplasmosis;Ubiquitin mediated proteolysis	TNF receptor-associated factor 6	ENSG00000175104	Q9Y4K3
TNIP2	-0.285094	-1.02051	-0.0691055	activation of immune response;activation of innate immune response;apoptosis;biological regulation;biosynthetic process;CD40 signaling pathway;cell death;cell surface receptor linked signaling pathway;cellular biosynthetic process;cellular macromolecule biosynthetic process;cellular macromolecule metabolic process;cellular metabolic process;cellular nitrogen compound metabolic process;cellular pr…	binding;enzyme binding;kinase binding;polyubiquitin binding;protein binding;protein kinase binding;small conjugating protein binding;ubiquitin binding	cell part;cytoplasm;cytoplasmic part;cytosol;intracellular membrane-bounded organelle;intracellular organelle;intracellular organelle part;intracellular part;membrane-bounded organelle;nuclear part;nucleoplasm;nucleus;organelle;organelle part		TNFAIP3-interacting protein 2	ENSG00000168884	Q8NFZ5
TLR2	0.485932	0.597326	0.36737	activation of immune response;activation of innate immune response;anatomical structure formation involved in morphogenesis;antibiotic transport;apoptosis;biological regulation;carboxylic acid metabolic process;cell activation;cell death;cell surface pattern recognition receptor signaling pathway;cell surface receptor linked signaling pathway;cellular alkene metabolic process;cellular component a…	binding;carbohydrate binding;diacyl lipopeptide binding;glycosaminoglycan binding;lipopeptide binding;lipopolysaccharide binding;lipopolysaccharide receptor activity;lipoteichoic acid binding;molecular transducer activity;pattern binding;pattern recognition receptor activity;peptide binding;peptidoglycan binding;polysaccharide binding;protein binding;protein dimerization activity;protein heterodi…	cell body;cell part;cell projection;cell surface;cytoplasm;external side of plasma membrane;integral to membrane;integral to plasma membrane;intracellular part;intrinsic to membrane;intrinsic to plasma membrane;macromolecular complex;membrane;membrane part;plasma membrane;plasma membrane part;protein complex;Toll-like receptor 1-Toll-like receptor 2 protein complex;Toll-like receptor 2-Toll-like …	Amoebiasis;Chagas disease (American trypanosomiasis);ko05152;Leishmaniasis;Malaria;Measles;Phagosome;Rheumatoid arthritis;Toll-like receptor signaling pathway;Toxoplasmosis	Toll-like receptor 2	ENSG00000137462	O60603
TNFAIP8	0.0255934	0.157095	0.125845	biological regulation;cytokine production;defense response;defense response to bacterium;defense response to Gram-positive bacterium;interleukin-1 beta production;interleukin-1 production;multicellular organismal process;multi-organism process;negative regulation of apoptosis;negative regulation of biological process;negative regulation of caspase activity;negative regulation of catalytic activit…	caspase inhibitor activity;caspase regulator activity;cysteine-type endopeptidase inhibitor activity;endopeptidase inhibitor activity;endopeptidase regulator activity;enzyme inhibitor activity;enzyme regulator activity;peptidase inhibitor activity;peptidase regulator activity	cell part;cytoplasm;intracellular part		Tumor necrosis factor alpha-induced protein 8	ENSG00000145779	O95379
JAK2	-0.246516	-0.925949	-1.49284	actin cytoskeleton organization;actin filament organization;actin filament polymerization;actin filament-based process;actin polymerization or depolymerization;activation of caspase activity;activation of JAK2 kinase activity;activation of Janus kinase activity;activation of MAPKK activity;activation of protein kinase activity;anatomical structure development;anatomical structure morphogenesis;ap…	adenyl nucleotide binding;adenyl ribonucleotide binding;ATP binding;binding;catalytic activity;cation binding;cytokine receptor binding;enzyme binding;growth factor receptor binding;growth hormone receptor binding;heme binding;histone binding;histone kinase activity;histone kinase activity (H3-Y41 specific);histone tyrosine kinase activity;hormone receptor binding;interleukin-12 receptor binding;…	caveola;cell part;cytoplasm;cytoplasmic part;cytoskeleton;cytosol;endosomal part;endosome lumen;extrinsic to internal side of plasma membrane;extrinsic to membrane;extrinsic to plasma membrane;intracellular membrane-bounded organelle;intracellular non-membrane-bounded organelle;intracellular organelle;intracellular organelle lumen;intracellular organelle part;intracellular part;membrane part;memb…	Adipocytokine signaling pathway;Chemokine signaling pathway;Jak-STAT signaling pathway;ko05152;Leishmaniasis;Measles;Toxoplasmosis	Tyrosine-protein kinase JAK2	ENSG00000096968	O60674
