# Supplementary material for: Low androgen signaling rescues genome integrity with innate immune response by reducing fertility in humans
Source: Cell Death Dis. 2024 Jan 11;15(1):30. doi: 10.1038/s41419-023-06397-5 (PMC10784536; doi:10.1038/s41419-023-06397-5)
Supplement: Supplementary file 10 — Supplementary dataset 6 [file 41419_2023_6397_MOESM10_ESM.xlsx]

## Sheet: Read me
Gene Name	Gene Name of the entry
CAIS-4 log2 ratio	Median protein ratios of CAIS vs Control [log2]
CAIS-10 log2 ratio	Median protein ratios of CAIS vs Control [log2]
CAIS-8 log2 ratio	Median protein ratios of CAIS vs Control [log2]
GOBP name	Gene ontology biological pathway Name
GOMF name	Gene ontology metabolic function Name
GOCC name	Gene ontology cellular component Name
KEGG pathway name	Kyoto Encyclopedia of Genes and Genomes Name
Protein Names	Protein Name of the entry
ENSG	Ensembl Gene ID (http://www.ensembl.org/index.html)
Uniprot	Uniprot Accession Number

## Sheet: Figure 4j
Gene name	CAIS-4 log2 ratio	CAIS-10 log2 ratio	CAIS-8 log2 ratio	GOBP name	GOMF name	GOCC name	KEGG name	Protein names	ENSG	Uniprot
MRPS35	-0.706506	-0.381986	-0.78666	biosynthetic process;cellular biosynthetic process;cellular component disassembly;cellular component disassembly at cellular level;cellular component organization;cellular component organization at cellular level;cellular component organization or biogenesis;cellular component organization or biogenesis at cellular level;cellular macromolecular complex disassembly;cellular macromolecular complex …	structural constituent of ribosome;structural molecule activity	cell part;cytoplasm;cytoplasmic part;intracellular membrane-bounded organelle;intracellular organelle;intracellular organelle part;intracellular part;macromolecular complex;membrane;membrane-bounded organelle;mitochondrial inner membrane;mitochondrial membrane;mitochondrial part;mitochondrial small ribosomal subunit;mitochondrion;organellar small ribosomal subunit;organelle;organelle inner membra…		28S ribosomal protein S35, mitochondrial	ENSG00000061794	P82673
RPS27L	-0.311875	-0.207511	-0.577642	activation of caspase activity;biological regulation;biosynthetic process;cell cycle checkpoint;cellular biosynthetic process;cellular macromolecule biosynthetic process;cellular macromolecule metabolic process;cellular metabolic process;cellular nitrogen compound metabolic process;cellular process;cellular protein metabolic process;cellular response to stimulus;cellular response to stress;DNA da…	apoptotic protease activator activity;binding;caspase activator activity;caspase regulator activity;cation binding;enzyme activator activity;enzyme regulator activity;ion binding;metal ion binding;nucleic acid binding;peptidase activator activity;peptidase regulator activity;structural constituent of ribosome;structural molecule activity;translation activator activity;translation regulator activi…	cell part;cytoplasmic part;intracellular membrane-bounded organelle;intracellular non-membrane-bounded organelle;intracellular organelle;intracellular part;macromolecular complex;membrane-bounded organelle;non-membrane-bounded organelle;nucleus;organelle;ribonucleoprotein complex;ribosome	Ribosome	40S ribosomal protein S27-like	ENSG00000185088	Q71UM5
PNKP	-0.115946	0.205641	0.50228	base-excision repair;biosynthetic process;catabolic process;cellular biosynthetic process;cellular catabolic process;cellular macromolecule biosynthetic process;cellular macromolecule catabolic process;cellular macromolecule metabolic process;cellular metabolic process;cellular nitrogen compound metabolic process;cellular process;cellular response to stimulus;cellular response to stress;dephospho…	adenyl nucleotide binding;adenyl ribonucleotide binding;ATP binding;ATP-dependent polydeoxyribonucleotide 5'-hydroxyl-kinase activity;ATP-dependent polynucleotide kinase activity;binding;catalytic activity;damaged DNA binding;DNA binding;double-stranded DNA binding;endonuclease activity;hydrolase activity;hydrolase activity, acting on ester bonds;kinase activity;nuclease activity;nucleic acid bin…	cell part;intracellular membrane-bounded organelle;intracellular non-membrane-bounded organelle;intracellular organelle;intracellular organelle part;intracellular part;membrane;membrane-bounded organelle;non-membrane-bounded organelle;nuclear part;nucleolus;nucleoplasm;nucleus;organelle;organelle part		Bifunctional polynucleotide phosphatase/kinase	ENSG00000039650	Q96T60
FAM175A	-0.256495	0.0116536	-0.307739	biological regulation;cell cycle checkpoint;cellular component organization;cellular component organization at cellular level;cellular component organization or biogenesis;cellular component organization or biogenesis at cellular level;cellular macromolecule metabolic process;cellular metabolic process;cellular nitrogen compound metabolic process;cellular process;cellular response to stimulus;cel…	binding;polyubiquitin binding;protein binding;small conjugating protein binding;ubiquitin binding	BRCA1-A complex;cell part;intracellular membrane-bounded organelle;intracellular organelle;intracellular organelle part;intracellular part;macromolecular complex;membrane-bounded organelle;nuclear part;nucleus;organelle;organelle part;protein complex		BRCA1-A complex subunit Abraxas 1	ENSG00000163322	Q6UWZ7
UIMC1	-0.0717358	0.169484	-0.449223	biological regulation;biosynthetic process;cell cycle checkpoint;cellular biosynthetic process;cellular component organization;cellular component organization at cellular level;cellular component organization or biogenesis;cellular component organization or biogenesis at cellular level;cellular macromolecule biosynthetic process;cellular macromolecule metabolic process;cellular metabolic process;…	binding;histone binding;K63-linked polyubiquitin binding;polyubiquitin binding;protein binding;small conjugating protein binding;ubiquitin binding	BRCA1-A complex;cell part;intracellular membrane-bounded organelle;intracellular organelle;intracellular organelle part;intracellular part;macromolecular complex;membrane-bounded organelle;nuclear part;nucleus;organelle;organelle part;protein complex		BRCA1-A complex subunit RAP80	ENSG00000087206	Q96RL1
BABAM1	-0.0160164	0.042707	0.466811	biological regulation;cell cycle checkpoint;cellular component organization;cellular component organization at cellular level;cellular component organization or biogenesis;cellular component organization or biogenesis at cellular level;cellular macromolecule metabolic process;cellular metabolic process;cellular nitrogen compound metabolic process;cellular process;cellular protein metabolic proces…		BRCA1-A complex;BRISC complex;cell part;cytoplasm;intracellular membrane-bounded organelle;intracellular organelle;intracellular organelle part;intracellular part;macromolecular complex;membrane-bounded organelle;nuclear part;nucleoplasm;nucleus;organelle;organelle part;protein complex		BRISC and BRCA1-A complex member 1	ENSG00000105393	Q9NWV8
BRE	-0.265019	-0.103053	-0.0916263	apoptosis;biological regulation;cell cycle checkpoint;cell death;cellular component organization;cellular component organization at cellular level;cellular component organization or biogenesis;cellular component organization or biogenesis at cellular level;cellular macromolecule metabolic process;cellular metabolic process;cellular nitrogen compound metabolic process;cellular process;cellular res…	binding;cytokine receptor binding;peptide binding;peroxisome targeting sequence binding;polyubiquitin binding;protein binding;receptor binding;signal sequence binding;small conjugating protein binding;tumor necrosis factor receptor binding;tumor necrosis factor receptor superfamily binding;ubiquitin binding	BRCA1-A complex;BRISC complex;cell part;cytoplasm;intracellular membrane-bounded organelle;intracellular organelle;intracellular organelle part;intracellular part;macromolecular complex;membrane-bounded organelle;nuclear part;nuclear ubiquitin ligase complex;nucleus;organelle;organelle part;protein complex;ubiquitin ligase complex		BRISC and BRCA1-A complex member 2	ENSG00000158019	Q9NXR7
CDK5RAP3	-0.0818077	-0.131672	-0.477643	anatomical structure development;biological regulation;brain development;cell cycle checkpoint;cell cycle process;cell proliferation;cellular macromolecule metabolic process;cellular metabolic process;cellular process;cellular protein metabolic process;cellular response to stimulus;cellular response to stress;developmental process;DNA damage checkpoint;DNA integrity checkpoint;G2/M transition che…	binding;cyclin binding;enzyme binding;kinase binding;NF-kappaB binding;protein binding;protein kinase binding;transcription factor binding	cell part;centrosome;cytoplasm;cytoplasmic part;cytoskeletal part;endomembrane system;intracellular membrane-bounded organelle;intracellular non-membrane-bounded organelle;intracellular organelle;intracellular organelle part;intracellular part;macromolecular complex;membrane;membrane-bounded organelle;microtubule organizing center;non-membrane-bounded organelle;nucleus;organelle;organelle part;pr…		CDK5 regulatory subunit-associated protein 3	ENSG00000108465	Q96JB5
CUL4A	-0.933375	0.098286	0.0895282	anatomical structure development;biological regulation;biosynthetic process;catabolic process;cell cycle arrest;cell cycle process;cellular biosynthetic process;cellular catabolic process;cellular macromolecule biosynthetic process;cellular macromolecule catabolic process;cellular macromolecule metabolic process;cellular metabolic process;cellular nitrogen compound metabolic process;cellular proc…		cell part;CUL4 RING ubiquitin ligase complex;Cul4A-RING ubiquitin ligase complex;cullin-RING ubiquitin ligase complex;intracellular organelle part;intracellular part;macromolecular complex;nuclear part;nucleoplasm;organelle part;protein complex;ubiquitin ligase complex	Nucleotide excision repair;Ubiquitin mediated proteolysis	Cullin-4A	ENSG00000139842	Q13619
CUL4B	-0.103816	-0.104421	-0.330652	biological regulation;biosynthetic process;cell cycle;cellular biosynthetic process;cellular component organization;cellular component organization at cellular level;cellular component organization or biogenesis;cellular component organization or biogenesis at cellular level;cellular macromolecule biosynthetic process;cellular macromolecule metabolic process;cellular metabolic process;cellular ni…		cell part;CUL4 RING ubiquitin ligase complex;Cul4B-RING ubiquitin ligase complex;cullin-RING ubiquitin ligase complex;cytoplasm;extracellular membrane-bounded organelle;extracellular organelle;extracellular region part;extracellular vesicular exosome;intracellular organelle part;intracellular part;macromolecular complex;membrane;membrane-bounded organelle;membrane-bounded vesicle;nuclear part;nuc…	Nucleotide excision repair;Ubiquitin mediated proteolysis	Cullin-4B	ENSG00000158290	Q13620
CDK2	0.192389	0.436408	-2.04248	anaphase-promoting complex-dependent proteasomal ubiquitin-dependent protein catabolic process;biological regulation;biosynthetic process;blood coagulation;catabolic process;cation transport;cell cycle;cell cycle checkpoint;cell cycle phase;cell cycle process;cell division;cellular biosynthetic process;cellular catabolic process;cellular component organization;cellular component organization at c…	adenyl nucleotide binding;adenyl ribonucleotide binding;ATP binding;binding;catalytic activity;cation binding;cyclin binding;cyclin-dependent protein kinase activity;ion binding;kinase activity;metal ion binding;nucleotide binding;phosphotransferase activity, alcohol group as acceptor;protein binding;protein kinase activity;protein serine/threonine kinase activity;purine nucleotide binding;purine…	Cajal body;cell part;centrosome;chromosomal part;chromosome;chromosome, telomeric region;condensed chromosome;cyclin-dependent protein kinase holoenzyme complex;cytoplasm;cytoplasmic part;cytoskeletal part;cytosol;endosome;intracellular membrane-bounded organelle;intracellular non-membrane-bounded organelle;intracellular organelle;intracellular organelle part;intracellular part;macromolecular com…	Cell cycle;Measles;Oocyte meiosis;p53 signaling pathway;Pathways in cancer;Progesterone-mediated oocyte maturation;Prostate cancer;Small cell lung cancer	Cyclin-dependent kinase 2	ENSG00000123374	P24941
DGKZ	0.103787	-0.0484908	-0.34324	activation of protein kinase activity;activation of protein kinase C activity by G-protein coupled receptor protein signaling pathway;biological regulation;blood coagulation;cell activation;cell cycle checkpoint;cell migration;cell motility;cell surface receptor linked signaling pathway;cellular component movement;cellular lipid metabolic process;cellular metabolic process;cellular process;cellul…	adenyl nucleotide binding;adenyl ribonucleotide binding;ATP binding;binding;catalytic activity;cation binding;diacylglycerol kinase activity;enzyme inhibitor activity;enzyme regulator activity;ion binding;kinase activity;lipid kinase activity;metal ion binding;NAD+ kinase activity;nucleotide binding;phosphotransferase activity, alcohol group as acceptor;protein binding;protein C-terminus binding;…	cell part;cell projection;cytoplasm;intracellular membrane-bounded organelle;intracellular organelle;intracellular organelle part;intracellular part;lamellipodium;membrane;membrane-bounded organelle;nuclear part;nucleoplasm;nucleus;organelle;organelle part;plasma membrane	Glycerolipid metabolism;Glycerophospholipid metabolism;Phosphatidylinositol signaling system	Diacylglycerol kinase zeta	ENSG00000149091	Q13574
DDB1	0.000613018	-0.213351	-0.508829	biological regulation;biosynthetic process;catabolic process;cell surface receptor linked signaling pathway;cellular biosynthetic process;cellular catabolic process;cellular component organization;cellular component organization at cellular level;cellular component organization or biogenesis;cellular component organization or biogenesis at cellular level;cellular macromolecule biosynthetic proces…	binding;damaged DNA binding;DNA binding;nucleic acid binding	cell part;CUL4 RING ubiquitin ligase complex;Cul4A-RING ubiquitin ligase complex;Cul4B-RING ubiquitin ligase complex;cullin-RING ubiquitin ligase complex;cytoplasm;extracellular membrane-bounded organelle;extracellular organelle;extracellular region part;extracellular space;extracellular vesicular exosome;intracellular membrane-bounded organelle;intracellular organelle;intracellular organelle par…	Nucleotide excision repair;Ubiquitin mediated proteolysis	DNA damage-binding protein 1	ENSG00000167986	Q16531
MSH2	-0.273691	-0.904062	-0.0982323	adaptive immune response;adaptive immune response based on somatic recombination of immune receptors built from immunoglobulin superfamily domains;anatomical structure development;B cell activation;B cell activation involved in immune response;B cell differentiation;B cell mediated immunity;biological regulation;cell activation;cell activation involved in immune response;cell cycle arrest;cell cy…	adenyl nucleotide binding;adenyl ribonucleotide binding;ATP binding;ATPase activity;ATPase activity, coupled;binding;catalytic activity;centromeric DNA binding;damaged DNA binding;DNA binding;DNA insertion or deletion binding;DNA secondary structure binding;DNA-dependent ATPase activity;double-strand/single-strand DNA junction binding;double-stranded DNA binding;enzyme binding;guanine/thymine mis…	cell part;chromosome;intracellular non-membrane-bounded organelle;intracellular organelle;intracellular organelle part;intracellular part;macromolecular complex;membrane;mismatch repair complex;MutSalpha complex;MutSbeta complex;non-membrane-bounded organelle;nuclear chromosome;nuclear part;nucleoplasm;organelle;organelle part;protein complex	Colorectal cancer;Mismatch repair;Pathways in cancer	DNA mismatch repair protein Msh2	ENSG00000095002	P43246
DNAJA1	0.146608	0.516241	-0.0590719	androgen receptor signaling pathway;biological regulation;cell motility;cellular component movement;cellular localization;cellular macromolecule localization;cellular macromolecule metabolic process;cellular metabolic process;cellular process;cellular protein localization;cellular protein metabolic process;cellular response to stimulus;cellular response to stress;detection of stimulus;DNA damage …	adenyl nucleotide binding;adenyl ribonucleotide binding;ATP binding;binding;C3HC4-type RING finger domain binding;cation binding;chaperone binding;enzyme binding;G-protein-coupled receptor binding;heat shock protein binding;Hsp70 protein binding;ion binding;lipoprotein particle receptor binding;low-density lipoprotein particle receptor binding;metal ion binding;nucleotide binding;protein binding;…	cell part;cytoplasmic part;cytosol;extracellular membrane-bounded organelle;extracellular organelle;extracellular region part;extracellular vesicular exosome;intracellular membrane-bounded organelle;intracellular organelle;intracellular part;membrane;membrane-bounded organelle;membrane-bounded vesicle;mitochondrion;nucleus;organelle;perinuclear region of cytoplasm;vesicle	Protein processing in endoplasmic reticulum	DnaJ homolog subfamily A member 1	ENSG00000086061	P31689
MRE11A	-0.167604	-0.251349	-0.587172	anatomical structure homeostasis;base-excision repair;biological regulation;biosynthetic process;cell cycle checkpoint;cell cycle process;cell proliferation;cellular biosynthetic process;cellular component organization;cellular component organization at cellular level;cellular component organization or biogenesis;cellular component organization or biogenesis at cellular level;cellular macromolecu…	3'-5' exonuclease activity;binding;catalytic activity;cation binding;deoxyribonuclease activity;DNA binding;double-stranded DNA binding;endodeoxyribonuclease activity;endonuclease activity;exonuclease activity;hydrolase activity;hydrolase activity, acting on ester bonds;ion binding;manganese ion binding;metal ion binding;nuclease activity;nucleic acid binding;protein binding;protein C-terminus bi…	cell part;chromatin;chromosomal part;cytoplasmic part;cytosol;intracellular membrane-bounded organelle;intracellular organelle;intracellular organelle part;intracellular part;macromolecular complex;membrane-bounded organelle;Mre11 complex;nuclear part;nucleoplasm;nucleus;organelle;organelle part;protein complex;site of double-strand break	Homologous recombination;Non-homologous end-joining	Double-strand break repair protein MRE11	ENSG00000020922	P49959
RBX1	-0.140459	0.0367434	-0.211206	biological regulation;biosynthetic process;catabolic process;cell surface receptor linked signaling pathway;cellular biosynthetic process;cellular catabolic process;cellular macromolecule biosynthetic process;cellular macromolecule catabolic process;cellular macromolecule metabolic process;cellular metabolic process;cellular nitrogen compound metabolic process;cellular process;cellular protein me…	acid-amino acid ligase activity;binding;catalytic activity;cation binding;enzyme binding;ion binding;ligase activity;ligase activity, forming carbon-nitrogen bonds;metal ion binding;NEDD8 ligase activity;protein binding;small conjugating protein ligase activity;transition metal ion binding;ubiquitin protein ligase binding;ubiquitin-protein ligase activity;ubiquitin-ubiquitin ligase activity;zinc …	cell part;Cul2-RING ubiquitin ligase complex;Cul3-RING ubiquitin ligase complex;CUL4 RING ubiquitin ligase complex;Cul4A-RING ubiquitin ligase complex;Cul4B-RING ubiquitin ligase complex;Cul5-RING ubiquitin ligase complex;Cul7-RING ubiquitin ligase complex;cullin-RING ubiquitin ligase complex;cytoplasmic part;cytoplasmic ubiquitin ligase complex;cytosol;intracellular organelle part;intracellular …	Cell cycle;Cell cycle - yeast;Circadian rhythm - mammal;Nucleotide excision repair;Oocyte meiosis;Pathways in cancer;Protein processing in endoplasmic reticulum;Renal cell carcinoma;TGF-beta signaling pathway;Ubiquitin mediated proteolysis;Wnt signaling pathway	E3 ubiquitin-protein ligase RBX1	ENSG00000100387	P62877
FBXO6	0.161056	0.884499	0.462833	biological regulation;catabolic process;cell cycle checkpoint;cellular catabolic process;cellular macromolecule catabolic process;cellular macromolecule metabolic process;cellular metabolic process;cellular nitrogen compound metabolic process;cellular process;cellular response to stimulus;cellular response to stress;DNA damage checkpoint;DNA integrity checkpoint;DNA metabolic process;DNA repair;E…	acid-amino acid ligase activity;binding;carbohydrate binding;catalytic activity;glycoprotein binding;ligase activity;ligase activity, forming carbon-nitrogen bonds;protein binding;small conjugating protein ligase activity;ubiquitin-protein ligase activity	cell part;cullin-RING ubiquitin ligase complex;cytoplasm;intracellular part;macromolecular complex;protein complex;SCF ubiquitin ligase complex;ubiquitin ligase complex	Protein processing in endoplasmic reticulum	F-box only protein 6	ENSG00000116663	Q9NRD1
GIGYF2	0.00670938	0.108982	-0.172958	adult behavior;adult locomotory behavior;anatomical structure homeostasis;behavior;biological regulation;cell cycle checkpoint;cell differentiation;cell differentiation in spinal cord;cell surface receptor linked signaling pathway;cellular developmental process;cellular macromolecule metabolic process;cellular metabolic process;cellular process;cellular protein metabolic process;cellular response…		cell part;cytoplasm;intracellular part;membrane		GRB10-interacting GYF protein 2	ENSG00000204120	Q6Y7W6
H2AFX	0.011518	0.414954	0.402628	biological regulation;cell cycle;cell cycle checkpoint;cellular component assembly;cellular component assembly at cellular level;cellular component organization;cellular component organization at cellular level;cellular component organization or biogenesis;cellular component organization or biogenesis at cellular level;cellular macromolecular complex assembly;cellular macromolecular complex subun…	binding;damaged DNA binding;DNA binding;enzyme binding;histone binding;nucleic acid binding;protein binding	cell part;chromatin;chromosomal part;chromosome;condensed chromosome;condensed nuclear chromosome;extracellular membrane-bounded organelle;extracellular organelle;extracellular region part;extracellular vesicular exosome;germ cell nucleus;intracellular membrane-bounded organelle;intracellular non-membrane-bounded organelle;intracellular organelle;intracellular organelle part;intracellular part;ma…	Systemic lupus erythematosus	Histone H2AX	ENSG00000188486	P16104
BRCC3	0.114614	0.184473	-0.0173674	biological regulation;cell cycle checkpoint;cellular component organization;cellular component organization at cellular level;cellular component organization or biogenesis;cellular component organization or biogenesis at cellular level;cellular macromolecule metabolic process;cellular metabolic process;cellular nitrogen compound metabolic process;cellular process;cellular protein metabolic proces…	binding;catalytic activity;cation binding;cysteine-type peptidase activity;enzyme regulator activity;hydrolase activity;ion binding;metal ion binding;metallopeptidase activity;peptidase activity;peptidase activity, acting on L-amino acid peptides;polyubiquitin binding;protein binding;small conjugating protein binding;small conjugating protein-specific protease activity;ubiquitin binding;ubiquitin…	BRCA1-A complex;BRISC complex;cell part;intracellular membrane-bounded organelle;intracellular organelle;intracellular organelle part;intracellular part;macromolecular complex;membrane-bounded organelle;nuclear part;nuclear ubiquitin ligase complex;nucleoplasm;nucleus;organelle;organelle part;protein complex;ubiquitin ligase complex		Lys-63-specific deubiquitinase BRCC36	ENSG00000185515	P46736
MAPKAPK2	0.0336827	-0.0752873	-0.16082	3'-UTR-mediated mRNA stabilization;activation of immune response;activation of innate immune response;activation of MAPK activity;anatomical structure development;arachidonic acid metabolic process;biological regulation;carboxylic acid metabolic process;cell cycle checkpoint;cell surface receptor linked signaling pathway;cellular alkene metabolic process;cellular component organization;cellular c…	adenyl nucleotide binding;adenyl ribonucleotide binding;ATP binding;binding;calcium-dependent protein kinase activity;calcium-dependent protein serine/threonine kinase activity;calmodulin binding;calmodulin-dependent protein kinase activity;catalytic activity;enzyme binding;kinase activity;kinase binding;mitogen-activated protein kinase binding;molecular transducer activity;nucleotide binding;pho…	cell part;centrosome;cytoplasm;cytoplasmic part;cytoskeletal part;cytosol;extracellular membrane-bounded organelle;extracellular organelle;extracellular region part;extracellular vesicular exosome;intracellular membrane-bounded organelle;intracellular non-membrane-bounded organelle;intracellular organelle;intracellular organelle part;intracellular part;membrane-bounded organelle;membrane-bounded …	MAPK signaling pathway;Neurotrophin signaling pathway;VEGF signaling pathway	MAP kinase-activated protein kinase 2	ENSG00000162889	P49137
MDC1	0.127423	0.207122	0.0615268	biological regulation;cell cycle checkpoint;cellular macromolecule metabolic process;cellular metabolic process;cellular nitrogen compound metabolic process;cellular process;cellular protein metabolic process;cellular response to stimulus;cellular response to stress;DNA damage checkpoint;DNA integrity checkpoint;DNA metabolic process;DNA recombination;DNA repair;double-strand break repair;double-…	binding;FHA domain binding;protein binding;protein C-terminus binding;protein domain specific binding	adherens junction;anchoring junction;cell junction;cell part;cell-substrate adherens junction;cell-substrate junction;chromosome;focal adhesion;intracellular membrane-bounded organelle;intracellular non-membrane-bounded organelle;intracellular organelle;intracellular organelle part;intracellular part;membrane-bounded organelle;non-membrane-bounded organelle;nuclear part;nucleoplasm;nucleus;organe…		Mediator of DNA damage checkpoint protein 1	ENSG00000137337;ENSG00000206481;ENSG00000224587;ENSG00000225589;ENSG00000228575;ENSG00000231135;ENSG00000234012;ENSG00000237095	Q14676
MAPK14	-0.336395	-0.261295	-0.34501	3'-UTR-mediated mRNA stabilization;activation of immune response;activation of innate immune response;activation of MAPK activity;aging;alcohol metabolic process;anatomical structure development;anatomical structure formation involved in morphogenesis;anatomical structure morphogenesis;angiogenesis;apoptosis;biological adhesion;biological regulation;biosynthetic process;blood coagulation;carbohyd…	adenyl nucleotide binding;adenyl ribonucleotide binding;ATP binding;binding;catalytic activity;kinase activity;MAP kinase activity;MAP kinase kinase activity;molecular transducer activity;NFAT protein binding;nucleotide binding;phosphotransferase activity, alcohol group as acceptor;protein binding;protein kinase activity;protein serine/threonine kinase activity;protein serine/threonine/tyrosine k…	cell part;cytoplasm;cytoplasmic part;cytoskeletal part;cytosol;extracellular membrane-bounded organelle;extracellular organelle;extracellular region part;extracellular vesicular exosome;intracellular membrane-bounded organelle;intracellular organelle;intracellular organelle part;intracellular part;membrane-bounded organelle;membrane-bounded vesicle;mitochondrion;nuclear part;nucleoplasm;nucleus;o…	Amyotrophic lateral sclerosis (ALS);Chagas disease (American trypanosomiasis);Epithelial cell signaling in Helicobacter pylori infection;Fc epsilon RI signaling pathway;GnRH signaling pathway;Hepatitis C;ko05152;Leishmaniasis;Leukocyte transendothelial migration;MAPK signaling pathway;MAPK signaling pathway - yeast;Neurotrophin signaling pathway;NOD-like receptor signaling pathway;Osteoclast diff…	Mitogen-activated protein kinase 14 O	ENSG00000112062	Q16539
NBN	-0.415494	0.759369	0.436404	anatomical structure homeostasis;B cell activation;B cell activation involved in immune response;biological regulation;blastocyst growth;cell activation;cell activation involved in immune response;cell cycle;cell cycle arrest;cell cycle checkpoint;cell cycle process;cell proliferation;cellular component organization;cellular component organization at cellular level;cellular component organization…	binding;damaged DNA binding;DNA binding;nucleic acid binding;protein binding;protein N-terminus binding;transcription factor binding	cell part;chromosomal part;chromosome, telomeric region;inclusion body;intracellular membrane-bounded organelle;intracellular non-membrane-bounded organelle;intracellular organelle;intracellular organelle part;intracellular part;macromolecular complex;membrane-bounded organelle;Mre11 complex;non-membrane-bounded organelle;nuclear body;nuclear chromosome part;nuclear chromosome, telomeric region;n…	Homologous recombination	Nibrin	ENSG00000104320	O60934
SP100	0.0398071	0.210879	0.176722	anatomical structure homeostasis;biological regulation;biosynthetic process;cell surface receptor linked signaling pathway;cellular biosynthetic process;cellular component organization;cellular component organization at cellular level;cellular component organization or biogenesis;cellular component organization or biogenesis at cellular level;cellular macromolecule biosynthetic process;cellular m…	binding;chromatin binding;chromo shadow domain binding;DNA binding;enzyme binding;identical protein binding;kinase binding;nucleic acid binding;protein binding;protein binding transcription factor activity;protein dimerization activity;protein domain specific binding;protein homodimerization activity;transcription coactivator activity;transcription cofactor activity;transcription corepressor acti…	cell part;cytoplasm;intracellular membrane-bounded organelle;intracellular non-membrane-bounded organelle;intracellular organelle;intracellular organelle part;intracellular part;membrane-bounded organelle;non-membrane-bounded organelle;nuclear body;nuclear part;nuclear periphery;nucleolus;nucleoplasm;nucleoplasm part;nucleus;organelle;organelle part;PML body		Nuclear autoantigen Sp-100	ENSG00000067066	P23497
PARP1	-1.00487	-0.466731	-1.30252	anatomical structure homeostasis;base-excision repair;biological regulation;biosynthetic process;cell differentiation;cell surface receptor linked signaling pathway;cellular biosynthetic process;cellular component organization;cellular component organization at cellular level;cellular component organization or biogenesis;cellular component organization or biogenesis at cellular level;cellular dev…	binding;catalytic activity;cation binding;coenzyme binding;cofactor binding;DNA binding;enzyme binding;identical protein binding;ion binding;kinase binding;metal ion binding;NAD binding;NAD+ ADP-ribosyltransferase activity;nucleic acid binding;nucleotide binding;protein binding;protein kinase binding;protein N-terminus binding;transcription factor binding;transferase activity;transferase activity…	cell part;envelope;intracellular membrane-bounded organelle;intracellular non-membrane-bounded organelle;intracellular organelle;intracellular organelle part;intracellular part;macromolecular complex;membrane;membrane-bounded organelle;non-membrane-bounded organelle;nuclear envelope;nuclear part;nucleolus;nucleoplasm;nucleoplasm part;nucleus;organelle;organelle envelope;organelle part;protein com…	Base excision repair	Poly [ADP-ribose] polymerase 1	ENSG00000143799	P09874
PCNA	-0.265892	-0.312076	-1.36663	anatomical structure development;anatomical structure homeostasis;base-excision repair;biological regulation;biosynthetic process;cell cycle;cell cycle process;cell differentiation;cell proliferation;cellular biosynthetic process;cellular component organization;cellular component organization at cellular level;cellular component organization or biogenesis;cellular component organization or biogen…	binding;catalytic activity;chromatin binding;damaged DNA binding;dinucleotide insertion or deletion binding;DNA binding;DNA insertion or deletion binding;DNA N-glycosylase activity;DNA polymerase binding;DNA polymerase processivity factor activity;double-stranded DNA binding;enzyme binding;enzyme regulator activity;histone acetyltransferase binding;hydrolase activity;hydrolase activity, acting on…	cell part;centrosome;chromosomal part;cytoplasm;cytoplasmic part;cytoskeletal part;DNA replication factor C complex;extracellular membrane-bounded organelle;extracellular organelle;extracellular region part;extracellular vesicular exosome;intracellular membrane-bounded organelle;intracellular non-membrane-bounded organelle;intracellular organelle;intracellular organelle part;intracellular part;ma…	Base excision repair;Cell cycle;DNA replication;Mismatch repair;Nucleotide excision repair	Proliferating cell nuclear antigen	ENSG00000132646	P12004
RFC2	-0.77472	-0.479726	-0.891455	anatomical structure homeostasis;base-excision repair;biological regulation;biosynthetic process;cell cycle;cellular biosynthetic process;cellular component organization;cellular component organization at cellular level;cellular component organization or biogenesis;cellular component organization or biogenesis at cellular level;cellular macromolecule biosynthetic process;cellular macromolecule me…	adenyl nucleotide binding;adenyl ribonucleotide binding;ATP binding;binding;DNA binding;nucleic acid binding;nucleotide binding;purine nucleotide binding;purine ribonucleoside triphosphate binding;purine ribonucleotide binding;ribonucleotide binding	cell part;chromosomal part;cytoplasmic part;DNA replication factor C complex;Golgi apparatus;intracellular membrane-bounded organelle;intracellular organelle;intracellular organelle part;intracellular part;macromolecular complex;membrane-bounded organelle;nuclear part;nucleoplasm;organelle;organelle part;protein complex	DNA replication;Mismatch repair;Nucleotide excision repair	Replication factor C subunit 2	ENSG00000049541	P35250
RFC4	0.366669	0.428716	0.0993637	anatomical structure homeostasis;base-excision repair;biological regulation;biosynthetic process;cell cycle;cellular biosynthetic process;cellular component organization;cellular component organization at cellular level;cellular component organization or biogenesis;cellular component organization or biogenesis at cellular level;cellular macromolecule biosynthetic process;cellular macromolecule me…	adenyl nucleotide binding;adenyl ribonucleotide binding;ATP binding;binding;DNA binding;nucleic acid binding;nucleotide binding;purine nucleotide binding;purine ribonucleoside triphosphate binding;purine ribonucleotide binding;ribonucleotide binding	cell part;chromosomal part;cytoplasm;DNA replication factor C complex;intracellular membrane-bounded organelle;intracellular organelle;intracellular organelle part;intracellular part;macromolecular complex;membrane-bounded organelle;nuclear part;nucleoplasm;nucleus;organelle;organelle part;protein complex	DNA replication;Mismatch repair;Nucleotide excision repair	Replication factor C subunit 4	ENSG00000163918	P35249
RFC5	0.427405	1.25898	-1.12918	anatomical structure homeostasis;base-excision repair;biological regulation;biosynthetic process;cell cycle;cellular biosynthetic process;cellular component organization;cellular component organization at cellular level;cellular component organization or biogenesis;cellular component organization or biogenesis at cellular level;cellular macromolecule biosynthetic process;cellular macromolecule me…	adenyl nucleotide binding;adenyl ribonucleotide binding;ATP binding;binding;DNA binding;enzyme binding;nucleic acid binding;nucleotide binding;protein binding;purine nucleotide binding;purine ribonucleoside triphosphate binding;purine ribonucleotide binding;ribonucleotide binding	cell part;chromosomal part;DNA replication factor C complex;intracellular membrane-bounded organelle;intracellular organelle;intracellular organelle part;intracellular part;macromolecular complex;membrane-bounded organelle;nuclear part;nucleoplasm;nucleus;organelle;organelle part;protein complex	DNA replication;Mismatch repair;Nucleotide excision repair	Replication factor C subunit 5	ENSG00000111445	P40937
RPA3	0.409954	0.668835	0.368293	anatomical structure homeostasis;base-excision repair;biological regulation;biosynthetic process;catabolic process;cell cycle;cell cycle process;cellular biosynthetic process;cellular catabolic process;cellular component assembly;cellular component assembly at cellular level;cellular component organization;cellular component organization at cellular level;cellular component organization or biogen…	binding;damaged DNA binding;DNA binding;nucleic acid binding;single-stranded DNA binding;structure-specific DNA binding	cell part;chromosomal part;DNA replication factor A complex;intracellular organelle part;intracellular part;macromolecular complex;nuclear chromosome part;nuclear part;nucleoplasm;organelle part;protein complex	DNA replication;Homologous recombination;Mismatch repair;Nucleotide excision repair	Replication protein A 14 kDa subunit	ENSG00000106399	P35244
RPA2	-0.151986	-0.189642	-0.683839	anatomical structure homeostasis;base-excision repair;biological regulation;biosynthetic process;catabolic process;cell cycle;cell cycle checkpoint;cell cycle process;cellular biosynthetic process;cellular catabolic process;cellular component assembly;cellular component assembly at cellular level;cellular component organization;cellular component organization at cellular level;cellular component …	binding;damaged DNA binding;DNA binding;enzyme binding;nucleic acid binding;phosphatase binding;protein binding;protein phosphatase binding;single-stranded DNA binding;structure-specific DNA binding;ubiquitin protein ligase binding	cell part;chromatin;chromosomal part;DNA replication factor A complex;intracellular membrane-bounded organelle;intracellular organelle;intracellular organelle part;intracellular part;macromolecular complex;membrane-bounded organelle;nuclear body;nuclear chromosome part;nuclear part;nucleoplasm;nucleoplasm part;nucleus;organelle;organelle part;PML body;protein complex	DNA replication;Homologous recombination;Mismatch repair;Nucleotide excision repair	Replication protein A 32 kDa subunit	ENSG00000117748	P15927
RPA1	0.549213	0.223622	-0.20563	anatomical structure development;anatomical structure homeostasis;base-excision repair;biological regulation;biosynthetic process;catabolic process;cell cycle;cell cycle checkpoint;cell cycle phase;cell cycle process;cellular biosynthetic process;cellular catabolic process;cellular component assembly;cellular component assembly at cellular level;cellular component organization;cellular component …	binding;cation binding;chromatin binding;damaged DNA binding;DNA binding;ion binding;metal ion binding;nucleic acid binding;single-stranded DNA binding;structure-specific DNA binding	cell part;chromosomal part;DNA replication factor A complex;germ cell nucleus;intracellular membrane-bounded organelle;intracellular organelle;intracellular organelle part;intracellular part;lateral element;macromolecular complex;male germ cell nucleus;membrane-bounded organelle;nuclear body;nuclear chromosome part;nuclear part;nucleoplasm;nucleoplasm part;nucleus;organelle;organelle part;PML bod…	DNA replication;Homologous recombination;Mismatch repair;Nucleotide excision repair	Replication protein A 70 kDa DNA-binding subunit	ENSG00000132383	P27694
RBM38	-0.00554893	0.16907	-0.155755	3'-UTR-mediated mRNA stabilization;biological regulation;cell cycle;cell cycle arrest;cell cycle process;cell differentiation;cellular developmental process;cellular macromolecule metabolic process;cellular metabolic process;cellular nitrogen compound metabolic process;cellular process;cellular response to stimulus;cellular response to stress;developmental process;DNA damage response, signal tran…	binding;mRNA 3'-UTR binding;mRNA binding;nucleic acid binding;nucleotide binding;RNA binding	cell part;cytoplasmic part;cytosol;intracellular membrane-bounded organelle;intracellular organelle;intracellular organelle part;intracellular part;membrane-bounded organelle;nuclear part;nucleoplasm;nucleus;organelle;organelle part		RNA-binding protein 38	ENSG00000132819	Q9H0Z9
TAOK1	-0.326422	0.190319	-0.5063	activation of MAPKK activity;activation of protein kinase activity;anatomical structure development;biological regulation;cell cycle;cell cycle checkpoint;cellular macromolecule metabolic process;cellular metabolic process;cellular nitrogen compound metabolic process;cellular process;cellular protein metabolic process;cellular response to stimulus;cellular response to stress;developmental process…	adenyl nucleotide binding;adenyl ribonucleotide binding;ATP binding;binding;catalytic activity;kinase activity;MAP kinase kinase kinase activity;molecular transducer activity;nucleotide binding;phosphotransferase activity, alcohol group as acceptor;protein kinase activity;protein serine/threonine kinase activity;purine nucleotide binding;purine ribonucleoside triphosphate binding;purine ribonucle…	cell part;cytoplasm;cytoplasmic part;cytosol;extracellular membrane-bounded organelle;extracellular organelle;extracellular region part;extracellular vesicular exosome;intracellular membrane-bounded organelle;intracellular organelle;intracellular part;membrane-bounded organelle;membrane-bounded vesicle;nucleus;organelle;vesicle	MAPK signaling pathway	Serine/threonine-protein kinase TAO1	ENSG00000160551	Q7L7X3
TAOK3	0.165087	-0.262973	-0.307998	activation of MAPKK activity;activation of protein kinase activity;anatomical structure development;biological regulation;cell cycle checkpoint;cell cycle process;cellular macromolecule metabolic process;cellular metabolic process;cellular nitrogen compound metabolic process;cellular process;cellular protein metabolic process;cellular response to stimulus;cellular response to stress;developmental…	adenyl nucleotide binding;adenyl ribonucleotide binding;ATP binding;binding;catalytic activity;enzyme inhibitor activity;enzyme regulator activity;kinase activity;kinase inhibitor activity;kinase regulator activity;MAP kinase kinase kinase activity;molecular transducer activity;nucleotide binding;phosphotransferase activity, alcohol group as acceptor;protein kinase activity;protein kinase inhibit…	cell part;cytoplasm;intracellular membrane-bounded organelle;intracellular organelle;intracellular part;membrane;membrane-bounded organelle;nucleus;organelle;plasma membrane	MAPK signaling pathway	Serine/threonine-protein kinase TAO3	ENSG00000135090	Q9H2K8
TIPRL	-0.107561	-0.0908832	-0.173	biological regulation;cell cycle checkpoint;cellular process;cellular response to stimulus;cellular response to stress;DNA damage checkpoint;DNA integrity checkpoint;negative regulation of catalytic activity;negative regulation of hydrolase activity;negative regulation of molecular function;negative regulation of phosphatase activity;negative regulation of phosphoprotein phosphatase activity;nega…		cell part;cytoplasm;intracellular membrane-bounded organelle;intracellular organelle;intracellular part;membrane-bounded organelle;organelle		TIP41-like protein	ENSG00000143155	O75663
PTPN11	0.161263	-0.158111	-0.364953	abortive mitotic cell cycle;activation of MAPK activity;acylglycerol metabolic process;anatomical structure development;anatomical structure formation involved in morphogenesis;anatomical structure morphogenesis;axon guidance;biological regulation;blood coagulation;brain development;carbohydrate homeostasis;cell cycle;cell cycle checkpoint;cell development;cell differentiation;cell migration;cell…	binding;binding, bridging;catalytic activity;hydrolase activity;hydrolase activity, acting on ester bonds;insulin receptor binding;non-membrane spanning protein tyrosine phosphatase activity;phosphatase activity;phosphoprotein phosphatase activity;phosphoric ester hydrolase activity;protein binding;protein binding, bridging;protein complex binding;protein tyrosine phosphatase activity;receptor bi…	cell part;cytoplasm;cytoplasmic part;cytosol;intracellular membrane-bounded organelle;intracellular organelle;intracellular part;macromolecular complex;membrane-bounded organelle;mitochondrion;nucleus;organelle;protein complex	Adipocytokine signaling pathway;Chronic myeloid leukemia;Epithelial cell signaling in Helicobacter pylori infection;Jak-STAT signaling pathway;Leukocyte transendothelial migration;MAPK signaling pathway - fly;Natural killer cell mediated cytotoxicity;Neurotrophin signaling pathway;Renal cell carcinoma	Tyrosine-protein phosphatase non-receptor type 11	ENSG00000179295	Q06124
RPS27A	0.00609265	0.0462556	-0.109731	activation of immune response;activation of innate immune response;activation of MAPK activity;alcohol metabolic process;anaphase-promoting complex-dependent proteasomal ubiquitin-dependent protein catabolic process;antigen processing and presentation;antigen processing and presentation of exogenous antigen;antigen processing and presentation of exogenous peptide antigen;antigen processing and pr…	binding;cation binding;ion binding;metal ion binding;structural constituent of ribosome;structural molecule activity	cell part;cytoplasm;cytoplasmic part;cytoplasmic vesicle membrane;cytoplasmic vesicle part;cytosol;cytosolic small ribosomal subunit;endocytic vesicle membrane;endosomal part;endosome membrane;extracellular membrane-bounded organelle;extracellular organelle;extracellular region part;extracellular vesicular exosome;intracellular non-membrane-bounded organelle;intracellular organelle;intracellular …	Ribosome	Ubiquitin-40S ribosomal protein S27a	ENSG00000143947	P62979
